# Supplementary material for: Global Data Compilation Across Climate Gradients Supports the Use of Common Allometric Equations for Three Transatlantic Mangrove Species
Source: Ecol Evol. 2024 Nov 20;14(11):e70577. doi: 10.1002/ece3.70577 (PMC11578852; doi:10.1002/ece3.70577)
Supplement: Supplementary file 2 — Tables S1–S8. [file ECE3-14-e70577-s001.xlsx]

## Sheet: TableS1
		Site	Lat	Long	A. germinans	L. racemosa	R. mangle	Height	Mass	Leaves	DBH	D30	Crown	Roots	Publication
		Guadeloupe	16.3099	-61.5331	21	17	17	Y	Y	Y	Y	-	Y	Y	Imbert and Rolle 1989
		Puerto Rico	17.9703	-67.0417	-	-	10	Y	Y	Y	Y	-	-	Y	Golley et al. 1962
		Everglades	25.1608	-81.0502	8	10	14	Y	Y	Y	Y	-	-	Y	Smith and Whelan 2006
		Biscayne	25.4868	-80.3409	34	58	65	Y	Y	Y	Y	Y	Y	-	Ross et al. 2001
		French Guiana	4.52	-52.19	57	37	4	-	Y	-	Y	-	-	-	Fromard et al. 1998
		Guaratiba	-23.0145	-43.5811	-	33	32	Y	Y	Y	Y	-	Y	Y	Soares et al. 2005
		Bertioga	-23.8849	-46.1735	-	45	33	Y	Y	Y	Y	-	Y	Y	Soares et al. 2005
		Benin	6.45338	2.52609	39	-	-	Y	Y	Y	Y	-	Y	-	Zanvo et al. 2022
		Louisiana	29.0852	-90.1438	56	-	-	Y	Y	Y	-	Y	Y	-	Osland et al. 2014

## Sheet: TableS2
													Interspecific			Intraspecific			Site
Dataset Source	Species	DatasetCode	SpeciesCode	DBH (cm)	Height (m)	Leaves (kg)	Roots (kg)	Mass (kg)	Crown (m)	D30	Location		Mass Predicted DBH	Mass Predicted Height	Mass Predicted Crown	Mass Predicted DBH	Mass Predicted Height	Mass Predicted Crown	Mass Predicted DBH	Mass Predicted Height	Mass Predicted Crown
Smith and Whelan 2006	Avicennia germinans	1	1	0.7	1.76	0.14		0.42			Everglades		0.152382	0.298032	NaN	0.288998	0.42289	NaN	0.180272	0.201607	NaN
Smith and Whelan 2006	Avicennia germinans	1	1	2.1	3.04	0.35		0.61			Everglades		1.48759	1.49444	NaN	2.15077	2.33335	NaN	1.59243	0.993402	NaN
Smith and Whelan 2006	Avicennia germinans	1	1	7	9.38	0.38		13.45			Everglades		18.069	41.4952	NaN	19.4041	78.9103	NaN	17.3352	26.6065	NaN
Smith and Whelan 2006	Avicennia germinans	1	1	9.4	12.04	0.32		25.11			Everglades		33.3018	86.6659	NaN	33.251	172.17	NaN	31.1037	55.1275	NaN
Smith and Whelan 2006	Avicennia germinans	1	1	11.5	14.49	2.16		61.37			Everglades		50.5926	149.676	NaN	48.0612	307.142	NaN	46.3942	94.645	NaN
Smith and Whelan 2006	Avicennia germinans	1	1	13.5	12.96	3.03		78.19			Everglades		70.5525	107.692	NaN	64.4199	216.716	NaN	63.7605	68.341	NaN
Smith and Whelan 2006	Avicennia germinans	1	1	17.4	11.89	3.14		106.66			Everglades		119.426	83.5192	NaN	102.42	165.555	NaN	105.465	53.1472	NaN
Smith and Whelan 2006	Avicennia germinans	1	1	21.5	13.5	5.21		175.85			Everglades		185.216	121.474	NaN	150.753	246.203	NaN	160.445	76.9864	NaN
Imbert and Rolle 1989	Avicennia germinans	2	1	6.7	8.7	1		12.2	2		Guadeloupe		16.4998	33.2339	11.8743	17.9118	62.3731	9.22687	11.5285	11.8964	15.9465
Imbert and Rolle 1989	Avicennia germinans	2	1	6.9	8.3	0.4		10	2		Guadeloupe		17.5377	28.9255	11.8743	18.9007	53.8417	9.22687	12.429	9.20217	15.9465
Imbert and Rolle 1989	Avicennia germinans	2	1	8.1	9.1	2		23.7	2.6		Guadeloupe		24.4567	37.9465	23.0734	25.3339	71.7801	18.142	18.7282	15.203	35.7214
Imbert and Rolle 1989	Avicennia germinans	2	1	8.7	9.9	1.5		22.8	2.6		Guadeloupe		28.3637	48.6546	23.0734	28.867	93.4028	18.142	22.4828	24.0761	35.7214
Imbert and Rolle 1989	Avicennia germinans	2	1	9	9.6	1.2		24.4	2.7		Guadeloupe		30.4298	44.4324	25.3871	30.7115	84.8394	19.9951	24.5187	20.355	40.1155
Imbert and Rolle 1989	Avicennia germinans	2	1	11.7	14.7	1.8		57.4	2.6		Guadeloupe		52.4345	156.166	23.0734	49.5993	321.267	18.142	47.9569	208.105	35.7214
Imbert and Rolle 1989	Avicennia germinans	2	1	13.9	12.8	2.2		67.1	2.7		Guadeloupe		74.9571	103.817	25.3871	67.9498	208.464	19.9951	74.5056	97.7997	40.1155
Imbert and Rolle 1989	Avicennia germinans	2	1	14.3	11.4	1.8		62.5	2.9		Guadeloupe		79.5	73.7682	30.4223	71.5647	145.154	24.0381	80.1114	51.9844	49.9702
Imbert and Rolle 1989	Avicennia germinans	2	1	15.5	13.6	4.2		103	4.8		Guadeloupe		93.9611	124.148	108.969	82.9156	251.947	88.0762	98.4415	136.141	235.199
Imbert and Rolle 1989	Avicennia germinans	2	1	15.9	16.3	3.4		147.2	3.5		Guadeloupe		99.0598	211.813	48.9757	86.8665	443.697	39.0268	105.068	365.675	89.0769
Imbert and Rolle 1989	Avicennia germinans	2	1	18.1	14.3	4.8		102.4	3.5		Guadeloupe		129.606	143.96	48.9757	110.072	294.731	39.0268	146.347	179.025	89.0769
Imbert and Rolle 1989	Avicennia germinans	2	1	18.8	14.1	5.6		154.3	4.5		Guadeloupe		140.218	138.101	92.541	117.974	282.039	74.5811	161.258	165.783	192.875
Imbert and Rolle 1989	Avicennia germinans	2	1	20.4	15.5	5		215.6	4.5		Guadeloupe		166.101	182.591	92.541	136.96	379.129	74.5811	198.712	277.875	192.875
Imbert and Rolle 1989	Avicennia germinans	2	1	20.8	11.6	7.3		213.3	5		Guadeloupe		172.927	77.6517	120.835	141.906	153.261	97.8466	208.828	57.1588	266.645
Imbert and Rolle 1989	Avicennia germinans	2	1	23.6	18.1	8.5		360.4	6		Guadeloupe		224.708	288.504	191.725	178.735	615.525	156.529	288.427	647.581	467.022
Imbert and Rolle 1989	Avicennia germinans	2	1	25	16.6	14.1		313.6	3.5		Guadeloupe		253.237	223.521	48.9757	198.58	469.719	39.0268	334.22	403.933	89.0769
Imbert and Rolle 1989	Avicennia germinans	2	1	26.4	16.1	8.3		373.9	4.5		Guadeloupe		283.535	204.238	92.541	219.367	426.905	74.5811	384.186	341.855	192.875
Imbert and Rolle 1989	Avicennia germinans	2	1	27.2	15.2	12.8		447.2	6		Guadeloupe		301.645	172.361	191.725	231.663	356.666	156.529	414.661	249.769	467.022
Imbert and Rolle 1989	Avicennia germinans	2	1	27.3	16.1	10		376.6	8		Guadeloupe		303.949	204.238	397.213	233.222	426.905	328.521	418.57	341.855	1130.83
Imbert and Rolle 1989	Avicennia germinans	2	1	28.1	16.2	8.7		416	3.6		Guadeloupe		322.713	208.003	52.5966	245.859	435.246	41.9654	450.653	353.601	97.1346
Imbert and Rolle 1989	Avicennia germinans	2	1	40.7	15.3	14.9		1145.8	9.7		Guadeloupe		695.823	175.727	647.003	483.759	364.05	539.773	1162.07	258.867	2044.73
Ross et al. 2001	Avicennia germinans	4	1	0.679	2.28	0.020554		0.126402	0.27		Biscayne		0.143053	0.639599	0.0745784	0.273354	0.949612	0.0529571	0.150997	0.226303	0.0594594
Ross et al. 2001	Avicennia germinans	4	1	0.76	2.44	0.037		0.15538	0.8		Biscayne		0.18072	0.781268	1.16687	0.335851	1.1738	0.870087	0.184435	0.277687	0.785311
Ross et al. 2001	Avicennia germinans	4	1	0.9	2.45	0.116		0.2979	0.55		Biscayne		0.256625	0.790751	0.451854	0.457405	1.1889	0.331295	0.248989	0.281134	0.322405
Ross et al. 2001	Avicennia germinans	4	1	0.87	2.53	0.064		0.326	0.6		Biscayne		0.239201	0.869372	0.563221	0.429934	1.31447	0.414568	0.234448	0.309752	0.396449
Ross et al. 2001	Avicennia germinans	4	1	1.501	3.27	0.136		0.587	0.78		Biscayne		0.741333	1.85317	1.09442	1.16452	2.93063	0.815132	0.617271	0.671724	0.739464
Ross et al. 2001	Avicennia germinans	4	1	2.39	3.57	0.4		1.443	1.8		Biscayne		1.94535	2.40088	9.0939	2.72416	3.85557	7.03295	1.40947	0.875387	5.39296
Ross et al. 2001	Avicennia germinans	4	1	1.44	3.78	0.141		0.548	0.74		Biscayne		0.680211	2.84185	0.957844	1.07951	4.60959	0.711722	0.573447	1.04014	0.652521
Ross et al. 2001	Avicennia germinans	4	1	1.15	3.07	0.12		0.471	0.45		Biscayne		0.426665	1.53836	0.271853	0.715805	2.40607	0.197528	0.384715	0.55526	0.20014
Ross et al. 2001	Avicennia germinans	4	1	3.89	4.7	0.406		3.13281	0.7		Biscayne		5.34263	5.40367	0.832124	6.63343	9.10554	0.616762	3.34627	2.00687	0.571812
Ross et al. 2001	Avicennia germinans	4	1	3.12	4.5	0.332		1.75134	0.97		Biscayne		3.38124	4.7531	1.90067	4.43323	7.94857	1.42959	2.26217	1.76012	1.24128
Ross et al. 2001	Avicennia germinans	4	1	2.99	4.94	0.235		1.603	0.9		Biscayne		3.09558	6.25885	1.57232	4.10158	10.6389	1.17864	2.09757	2.33225	1.03892
Ross et al. 2001	Avicennia germinans	4	1	3.27	5.22	0.446		2.54266	0.9		Biscayne		3.72711	7.36424	1.57232	4.83035	12.6392	1.17864	2.45879	2.7543	1.03892
Ross et al. 2001	Avicennia germinans	4	1	5.21	5.52	1.133		7.35575	2.7		Biscayne		9.79313	8.68401	25.3871	11.3126	15.0508	19.9951	5.62066	3.26009	14.1325
Fromard et al. 1998	Avicennia germinans	5	1	2.01316				1.77979			French Guiana		1.36283	NaN	NaN	1.99106	NaN	NaN	2.36136	NaN	NaN
Fromard et al. 1998	Avicennia germinans	5	1	2.59868				2.85822			French Guiana		2.31419	NaN	NaN	3.17435	NaN	NaN	3.68579	NaN	NaN
Fromard et al. 1998	Avicennia germinans	5	1	3.23026				4.07994			French Guiana		3.63379	NaN	NaN	4.72365	NaN	NaN	5.38655	NaN	NaN
Fromard et al. 1998	Avicennia germinans	5	1	3.88816				4.87934			French Guiana		5.33739	NaN	NaN	6.62769	NaN	NaN	7.44241	NaN	NaN
Fromard et al. 1998	Avicennia germinans	5	1	3.63158				3.80845			French Guiana		4.63274	NaN	NaN	5.85052	NaN	NaN	6.60703	NaN	NaN
Fromard et al. 1998	Avicennia germinans	5	1	3.23684				3.34842			French Guiana		3.64915	NaN	NaN	4.74124	NaN	NaN	5.4057	NaN	NaN
Fromard et al. 1998	Avicennia germinans	5	1	3.36842				3.33333			French Guiana		3.96353	NaN	NaN	5.09927	NaN	NaN	5.79471	NaN	NaN
Fromard et al. 1998	Avicennia germinans	5	1	3.375				3.15988			French Guiana		3.9796	NaN	NaN	5.11748	NaN	NaN	5.81446	NaN	NaN
Fromard et al. 1998	Avicennia germinans	5	1	3.05263				2.44344			French Guiana		3.23158	NaN	NaN	4.25991	NaN	NaN	4.88059	NaN	NaN
Fromard et al. 1998	Avicennia germinans	5	1	2.97368				2.35294			French Guiana		3.06065	NaN	NaN	4.06078	NaN	NaN	4.66258	NaN	NaN
Fromard et al. 1998	Avicennia germinans	5	1	2.53289				2.20965			French Guiana		2.19433	NaN	NaN	3.02906	NaN	NaN	3.52459	NaN	NaN
Fromard et al. 1998	Avicennia germinans	5	1	2.46053				2.09653			French Guiana		2.06629	NaN	NaN	2.87282	NaN	NaN	3.35083	NaN	NaN
Fromard et al. 1998	Avicennia germinans	5	1	2.84868				1.76471			French Guiana		2.79983	NaN	NaN	3.75435	NaN	NaN	4.32613	NaN	NaN
Fromard et al. 1998	Avicennia germinans	5	1	2.97368				1.60633			French Guiana		3.06065	NaN	NaN	4.06078	NaN	NaN	4.66258	NaN	NaN
Fromard et al. 1998	Avicennia germinans	5	1	2.33553				1.59879			French Guiana		1.85451	NaN	NaN	2.61179	NaN	NaN	3.05959	NaN	NaN
Fromard et al. 1998	Avicennia germinans	5	1	2.33553				1.52338			French Guiana		1.85451	NaN	NaN	2.61179	NaN	NaN	3.05959	NaN	NaN
Fromard et al. 1998	Avicennia germinans	5	1	2.27632				1.2368			French Guiana		1.75833	NaN	NaN	2.49209	NaN	NaN	2.92559	NaN	NaN
Fromard et al. 1998	Avicennia germinans	5	1	1.95395				1.47059			French Guiana		1.28101	NaN	NaN	1.88538	NaN	NaN	2.24157	NaN	NaN
Fromard et al. 1998	Avicennia germinans	5	1	1.95395				1.31222			French Guiana		1.28101	NaN	NaN	1.88538	NaN	NaN	2.24157	NaN	NaN
Fromard et al. 1998	Avicennia germinans	5	1	1.81579				1.28959			French Guiana		1.10028	NaN	NaN	1.64897	NaN	NaN	1.97247	NaN	NaN
Fromard et al. 1998	Avicennia germinans	5	1	1.95395				0.912519			French Guiana		1.28101	NaN	NaN	1.88538	NaN	NaN	2.24157	NaN	NaN
Fromard et al. 1998	Avicennia germinans	5	1	1.17763				1.28205			French Guiana		0.448202	NaN	NaN	0.74754	NaN	NaN	0.926916	NaN	NaN
Fromard et al. 1998	Avicennia germinans	5	1	1.43421				0.784313			French Guiana		0.674552	NaN	NaN	1.0716	NaN	NaN	1.30717	NaN	NaN
Fromard et al. 1998	Avicennia germinans	5	1	1.03947				0.806938			French Guiana		0.345996	NaN	NaN	0.595139	NaN	NaN	0.745629	NaN	NaN
Fromard et al. 1998	Avicennia germinans	5	1	1.28947				0.686275			French Guiana		0.540998	NaN	NaN	0.882315	NaN	NaN	1.08582	NaN	NaN
Fromard et al. 1998	Avicennia germinans	5	1	1.28947				0.51282			French Guiana		0.540998	NaN	NaN	0.882315	NaN	NaN	1.08582	NaN	NaN
Fromard et al. 1998	Avicennia germinans	5	1	1.28947				0.422323			French Guiana		0.540998	NaN	NaN	0.882315	NaN	NaN	1.08582	NaN	NaN
Fromard et al. 1998	Avicennia germinans	5	1	0.776316				0.754148			French Guiana		0.18886	NaN	NaN	0.34914	NaN	NaN	0.448154	NaN	NaN
Fromard et al. 1998	Avicennia germinans	5	1	0.657895				0.731524			French Guiana		0.133985	NaN	NaN	0.258031	NaN	NaN	0.335788	NaN	NaN
Fromard et al. 1998	Avicennia germinans	5	1	0.592105				0.739065			French Guiana		0.107685	NaN	NaN	0.21285	NaN	NaN	0.279424	NaN	NaN
Fromard et al. 1998	Avicennia germinans	5	1	0.315789				0.625942			French Guiana		0.0292382	NaN	NaN	0.0674993	NaN	NaN	0.0933576	NaN	NaN
Fromard et al. 1998	Avicennia germinans	5	1	0.375				0.625942			French Guiana		0.0417581	NaN	NaN	0.0923964	NaN	NaN	0.125983	NaN	NaN
Fromard et al. 1998	Avicennia germinans	5	1	0.375				0.467571			French Guiana		0.0417581	NaN	NaN	0.0923964	NaN	NaN	0.125983	NaN	NaN
Fromard et al. 1998	Avicennia germinans	5	1	0.513158				0.558069			French Guiana		0.0800314	NaN	NaN	0.163881	NaN	NaN	0.21771	NaN	NaN
Fromard et al. 1998	Avicennia germinans	5	1	0.657895				0.535445			French Guiana		0.133985	NaN	NaN	0.258031	NaN	NaN	0.335788	NaN	NaN
Fromard et al. 1998	Avicennia germinans	5	1	0.710526				0.490196			French Guiana		0.157173	NaN	NaN	0.296987	NaN	NaN	0.384022	NaN	NaN
Fromard et al. 1998	Avicennia germinans	5	1	0.776316				0.40724			French Guiana		0.18886	NaN	NaN	0.34914	NaN	NaN	0.448154	NaN	NaN
Fromard et al. 1998	Avicennia germinans	5	1	0.664474				0.173454			French Guiana		0.136779	NaN	NaN	0.262765	NaN	NaN	0.341666	NaN	NaN
Fromard et al. 1998	Avicennia germinans	5	1	0.513158				0.150829			French Guiana		0.0800314	NaN	NaN	0.163881	NaN	NaN	0.21771	NaN	NaN
Fromard et al. 1998	Avicennia germinans	5	1	0.375				0.128205			French Guiana		0.0417581	NaN	NaN	0.0923964	NaN	NaN	0.125983	NaN	NaN
Fromard et al. 1998	Avicennia germinans	5	1	0.256579				0.218703			French Guiana		0.0190075	NaN	NaN	0.0461899	NaN	NaN	0.0649952	NaN	NaN
Fromard et al. 1998	Avicennia germinans	5	1	0.256579				0.331825			French Guiana		0.0190075	NaN	NaN	0.0461899	NaN	NaN	0.0649952	NaN	NaN
Fromard et al. 1998	Avicennia germinans	5	1	42.4305				1552.16			French Guiana		758.584	NaN	NaN	521.996	NaN	NaN	480.695	NaN	NaN
Fromard et al. 1998	Avicennia germinans	5	1	32.5476				853.156			French Guiana		437.687	NaN	NaN	321.567	NaN	NaN	302.714	NaN	NaN
Fromard et al. 1998	Avicennia germinans	5	1	25.5637				419.934			French Guiana		265.223	NaN	NaN	206.837	NaN	NaN	198.653	NaN	NaN
Fromard et al. 1998	Avicennia germinans	5	1	21.0176				239.203			French Guiana		176.7	NaN	NaN	144.63	NaN	NaN	141.183	NaN	NaN
Fromard et al. 1998	Avicennia germinans	5	1	19.8316				209.967			French Guiana		156.647	NaN	NaN	130.069	NaN	NaN	127.583	NaN	NaN
Fromard et al. 1998	Avicennia germinans	5	1	15.6149				93.0234			French Guiana		95.4119	NaN	NaN	84.0423	NaN	NaN	84.088	NaN	NaN
Fromard et al. 1998	Avicennia germinans	5	1	12.9795				77.0766			French Guiana		65.0275	NaN	NaN	59.9546	NaN	NaN	60.9147	NaN	NaN
Fromard et al. 1998	Avicennia germinans	5	1	11.0688				63.7874			French Guiana		46.7375	NaN	NaN	44.8201	NaN	NaN	46.1437	NaN	NaN
Fromard et al. 1998	Avicennia germinans	5	1	9.02636				39.8671			French Guiana		30.6149	NaN	NaN	30.876	NaN	NaN	32.3306	NaN	NaN
Fromard et al. 1998	Avicennia germinans	5	1	7.9063				21.2626			French Guiana		23.2593	NaN	NaN	24.238	NaN	NaN	25.6605	NaN	NaN
Fromard et al. 1998	Avicennia germinans	5	1	6.78624				26.5782			French Guiana		16.9433	NaN	NaN	18.3352	NaN	NaN	19.659	NaN	NaN
Fromard et al. 1998	Avicennia germinans	5	1	6.45681				7.97342			French Guiana		15.2819	NaN	NaN	16.7418	NaN	NaN	18.0248	NaN	NaN
Fromard et al. 1998	Avicennia germinans	5	1	5.40263				15.9468			French Guiana		10.559	NaN	NaN	12.0884	NaN	NaN	13.2088	NaN	NaN
Fromard et al. 1998	Avicennia germinans	5	1	4.87555				7.97342			French Guiana		8.53416	NaN	NaN	10.0212	NaN	NaN	11.0437	NaN	NaN
Fromard et al. 1998	Avicennia germinans	5	1	4.08492				7.97342			French Guiana		5.91282	NaN	NaN	7.25325	NaN	NaN	8.11156	NaN	NaN
Zanvo et al. 2022	Avicennia germinans	8	1	11.4592	7.1	3.2949	17.1166	53.3194	5.6		Benin		50.2207	18.2479	160.995	47.7498	33.0508	131.033	44.2488	87.4563	123.693
Zanvo et al. 2022	Avicennia germinans	8	1	26.2606	12.116	4.76765	23.143	101.668	5.75		Benin		280.438	88.2897	172.139	217.254	175.589	140.27	173.841	401.983	134.821
Zanvo et al. 2022	Avicennia germinans	8	1	10.9499	5.2	2.508	6.97301	46.7407	2.75		Benin		45.7018	7.28132	26.5944	43.944	12.4885	20.9633	41.051	35.9562	12.1839
Zanvo et al. 2022	Avicennia germinans	8	1	19.1623	5.7	2.76759	13.6056	122.964	4.75		Benin		145.88	9.54621	106.118	122.16	16.6383	85.7313	103.356	46.7269	72.3343
Zanvo et al. 2022	Avicennia germinans	8	1	35.3324	9.2	5.45918	22.9201	384.312	6.7		Benin		518.933	39.1899	253.525	373.605	74.274	208.015	283.652	183.211	221.91
Zanvo et al. 2022	Avicennia germinans	8	1	36.542	11.2	7.0884	36.5373	480.073	5.75		Benin		556.456	70.0153	172.139	397.302	137.343	140.27	299.852	321.195	134.821
Zanvo et al. 2022	Avicennia germinans	8	1	5.79324	6.2	2.95628	5.47879	22.8753	2.875		Benin		12.2039	12.2336	29.7626	13.7328	21.6383	23.5077	14.3589	59.3999	14.0832
Zanvo et al. 2022	Avicennia germinans	8	1	8.59437	6.31	2.702	5.65009	48.1927	3.25		Benin		27.6541	12.8851	40.5965	28.2299	22.8608	32.2421	27.5266	62.4574	21.0004
Zanvo et al. 2022	Avicennia germinans	8	1	10.0586	5.2	1.61763	14.9855	22.5758	3.15		Benin		38.3232	7.28132	37.5079	37.6301	12.4885	29.7472	35.6851	35.9562	18.9668
Zanvo et al. 2022	Avicennia germinans	8	1	34.6639	5.5	6.10515	14.385	273.369	5.25		Benin		498.778	8.59152	136.724	360.792	14.881	110.956	274.852	42.1983	100.23
Zanvo et al. 2022	Avicennia germinans	8	1	41.7304	10.1	6.65172	34.7277	314.82	6.45		Benin		732.857	51.6117	230.253	506.369	99.427	188.597	373.291	239.13	196.045
Zanvo et al. 2022	Avicennia germinans	8	1	5.4431	5.66	2.81137	7.05402	14.6382	2.075		Benin		10.7237	9.34993	13.0344	12.2544	16.2761	10.1451	12.9553	45.7971	4.86589
Zanvo et al. 2022	Avicennia germinans	8	1	25.7831	7.5	6.3528	21.8702	110.688	4.75		Benin		269.966	21.4502	106.118	210.092	39.2253	85.7313	168.656	102.264	72.3343
Zanvo et al. 2022	Avicennia germinans	8	1	24.7645	7.8	3.74873	18.2948	126.671	5.3		Benin		248.315	24.0813	140.045	195.176	44.34	113.7	157.804	114.377	103.375
Zanvo et al. 2022	Avicennia germinans	8	1	26.738	9.5	4.68114	14.1435	172.097	7.2		Benin		291.116	43.0809	304.205	224.525	82.1081	250.407	179.087	200.781	280.573
Zanvo et al. 2022	Avicennia germinans	8	1	37.6242	7	7.3579	8.1786	220.412	5		Benin		591.18	17.5	120.835	419.063	31.6178	97.8466	314.646	83.9866	85.4955
Zanvo et al. 2022	Avicennia germinans	8	1	3.1831	2.85	0.3546	6.81325	4.98762	1.95		Benin		3.52461	1.23536	11.137	4.5984	1.90717	8.64409	5.34568	6.4629	3.97395
Zanvo et al. 2022	Avicennia germinans	8	1	3.81972	3.28	0.1655	5.12562	6.8301	4.1		Benin		5.14438	1.86994	73.1086	6.4161	2.95873	58.6738	7.2219	9.6517	44.7778
Zanvo et al. 2022	Avicennia germinans	8	1	12.7324	8	3.83028	17.5676	76.7687	5.25		Benin		62.4861	25.9487	136.724	57.8856	47.9906	110.956	52.6504	122.947	100.23
Zanvo et al. 2022	Avicennia germinans	8	1	23.8732	8.64	4.1076	37.4804	149.809	6.9		Benin		230.138	32.5623	273.128	182.534	61.0387	224.395	148.544	153.148	244.236
Zanvo et al. 2022	Avicennia germinans	8	1	4.20169	3	2.18621	6.52184	11.7486	3.25		Benin		6.26876	1.43717	40.5965	7.63652	2.23874	32.2421	8.45181	7.48176	21.0004
Zanvo et al. 2022	Avicennia germinans	8	1	3.97887	3.5	1.48646	5.81573	24.289	2.875		Benin		5.5989	2.26465	29.7626	6.91292	3.6242	23.5077	7.7251	11.6164	14.0832
Zanvo et al. 2022	Avicennia germinans	8	1	37.5924	7.8	7.29445	28.2622	288.654	6.25		Benin		590.143	24.0813	212.602	418.415	44.34	173.893	314.206	114.377	176.918
Zanvo et al. 2022	Avicennia germinans	8	1	15.3744	7.15	3.85634	20.0515	65.9921	5.75		Benin		92.3884	18.6296	172.139	81.6918	33.7836	140.27	71.8647	89.2256	134.821
Zanvo et al. 2022	Avicennia germinans	8	1	8.75352	4.9	1.25865	12.1561	10.1544	3.5		Benin		28.7268	6.11052	48.9757	29.1923	10.372	39.0268	28.3728	30.3473	26.7373
Zanvo et al. 2022	Avicennia germinans	8	1	10.5679	3.3	1.3246	5.96174	20.7041	4.5		Benin		42.4572	1.90378	92.541	41.1838	3.01548	74.5811	38.7151	9.82062	60.6484
Zanvo et al. 2022	Avicennia germinans	8	1	30.9397	13.2	5.16149	46.9662	238.76	6.75		Benin		394.032	113.682	258.343	293.139	229.506	212.039	227.852	513.355	227.353
Zanvo et al. 2022	Avicennia germinans	8	1	9.5493	4.6	0.886545	8.59082	22.9482	3.5		Benin		34.4081	5.07149	48.9757	34.2222	8.5137	39.0268	32.7531	25.3402	26.7373
Zanvo et al. 2022	Avicennia germinans	8	1	4.45634	3.65	1.06114	6.47684	13.1491	2.5		Benin		7.0824	2.56309	20.8922	8.50321	4.13205	16.398	9.31352	13.0943	8.93072
Zanvo et al. 2022	Avicennia germinans	8	1	7.95775	3.57	1.42034	7.2691	18.6049	2.625		Benin		23.5743	2.40088	23.6393	24.527	3.85557	18.595	24.244	12.2918	10.4699
Zanvo et al. 2022	Avicennia germinans	8	1	14.0693	5.5	3.51405	14.0564	28.3575	4.55		Benin		76.8629	8.59152	95.1667	69.4694	14.881	76.7353	62.0797	42.1983	62.8723
Zanvo et al. 2022	Avicennia germinans	8	1	10.2814	4.75	0.684705	8.42434	32.8434	3.75		Benin		40.1049	5.57502	58.324	39.167	9.41169	46.6207	36.9987	27.7705	33.4786
Zanvo et al. 2022	Avicennia germinans	8	1	11.7775	10.2	3.07824	31.917	75.824	6.45		Benin		53.1571	53.1338	230.253	50.2009	102.536	188.597	46.2952	245.949	196.045
Zanvo et al. 2022	Avicennia germinans	8	1	17.4752	10.8	4.2243	32.298	143.931	7.75		Benin		120.499	62.8927	366.532	103.23	122.588	302.713	88.7763	289.529	356.643
Zanvo et al. 2022	Avicennia germinans	8	1	23.8096	8.7	3.19473	23.1333	125.197	6.75		Benin		228.867	33.2339	258.343	181.646	62.3731	212.039	147.891	156.202	227.353
Zanvo et al. 2022	Avicennia germinans	8	1	20.0535	7.2	3.29437	23.0697	122.386	5.75		Benin		160.304	19.0165	172.139	132.74	34.5274	140.27	111.408	91.0179	134.821
Zanvo et al. 2022	Avicennia germinans	8	1	10.8225	4.5	2.3	6.51618	44.3238	3.75		Benin		44.6065	4.7531	58.324	43.0149	7.94857	46.6207	40.2664	23.7995	33.4786
Zanvo et al. 2022	Avicennia germinans	8	1	7.00282	3	0.51418	8.03709	12.4675	3.25		Benin		18.0841	1.43717	40.5965	19.4184	2.23874	32.2421	19.6336	7.48176	21.0004
Zanvo et al. 2022	Avicennia germinans	8	1	17.1251	7.8	2.77448	17.5184	132.348	6.25		Benin		115.546	24.0813	212.602	99.4824	44.34	173.893	85.8605	114.377	176.918
Smith and Whelan 2006	Laguncularia racemosa	1	2	0.5	1.68	0.05		0.14			Everglades		0.075834	0.259814	NaN	0.0315063	0.174158	NaN	0.0915144	0.162381	NaN
Smith and Whelan 2006	Laguncularia racemosa	1	2	0.8	2.15	0.16		0.44			Everglades		0.201006	0.53789	NaN	0.094277	0.362251	NaN	0.229051	0.309971	NaN
Smith and Whelan 2006	Laguncularia racemosa	1	2	1	2.44	0.06		0.24			Everglades		0.319301	0.781268	NaN	0.158635	0.527425	NaN	0.354079	0.431866	NaN
Smith and Whelan 2006	Laguncularia racemosa	1	2	1	2	0.04		0.31			Everglades		0.319301	0.434549	NaN	0.158635	0.292252	NaN	0.354079	0.256448	NaN
Smith and Whelan 2006	Laguncularia racemosa	1	2	1.2	2.1	0.13		0.44			Everglades		0.466039	0.501819	NaN	0.242689	0.337807	NaN	0.505431	0.291432	NaN
Smith and Whelan 2006	Laguncularia racemosa	1	2	3	3.82	0.48		1.66			Everglades		3.11709	2.93148	NaN	2.05611	1.99593	NaN	3.02302	1.39826	NaN
Smith and Whelan 2006	Laguncularia racemosa	1	2	6.4	10.42	0.44		10.53			Everglades		15.0044	56.5861	NaN	12.034	39.2689	NaN	13.2667	19.4013	NaN
Smith and Whelan 2006	Laguncularia racemosa	1	2	8.9	13.6	0.68		23.05			Everglades		29.7327	124.148	NaN	25.9644	86.5919	NaN	25.2528	38.9947	NaN
Smith and Whelan 2006	Laguncularia racemosa	1	2	15.5	17.26	3.55		105.97			Everglades		93.9611	250.767	NaN	94.679	175.701	NaN	74.5809	72.8256	NaN
Smith and Whelan 2006	Laguncularia racemosa	1	2	18	17.82	3.34		115.97			Everglades		128.125	275.536	NaN	134.182	193.172	NaN	99.8601	79.1825	NaN
Imbert and Rolle 1989	Laguncularia racemosa	2	2	7.7	10.4	0.5		16.6	1.8		Guadeloupe		22.0182	56.2663	9.0939	18.5224	39.0456	11.5244	20.0044	10.1157	24.9066
Imbert and Rolle 1989	Laguncularia racemosa	2	2	8.4	11.7	1		26	1.8		Guadeloupe		26.3727	79.6431	9.0939	22.6892	55.3916	11.5244	24.3114	21.9443	24.9066
Imbert and Rolle 1989	Laguncularia racemosa	2	2	9	12.6	1.1		30.3	2.2		Guadeloupe		30.4298	99.1044	15.1152	26.6498	69.024	18.6656	28.3764	35.722	38.0213
Imbert and Rolle 1989	Laguncularia racemosa	2	2	9.3	13.7	0.9		34.2	1.9		Guadeloupe		32.5712	126.86	10.4281	28.7675	88.4959	13.1234	30.5401	61.9352	27.9134
Imbert and Rolle 1989	Laguncularia racemosa	2	2	11.5	15.4	1.7		49.4			Guadeloupe		50.5926	179.137	NaN	47.2006	125.242	NaN	49.15	133.644	NaN
Imbert and Rolle 1989	Laguncularia racemosa	2	2	11.5	15	0.8		48.4	3		Guadeloupe		50.5926	165.756	33.149	47.2006	115.828	39.3299	49.15	112.409	73.1091
Imbert and Rolle 1989	Laguncularia racemosa	2	2	12.4	15	1.6		60.4	2.7		Guadeloupe		59.1502	165.756	25.3871	56.2677	115.828	30.5328	58.1913	112.409	58.5484
Imbert and Rolle 1989	Laguncularia racemosa	2	2	14.8	14.5	2.5		86.2	3		Guadeloupe		85.3734	149.981	33.149	85.0061	104.737	39.3299	86.508	89.9486	73.1091
Imbert and Rolle 1989	Laguncularia racemosa	2	2	15.8	15	2.3		77.1	3		Guadeloupe		97.7721	165.756	33.149	99.0076	115.828	39.3299	100.159	112.409	73.1091
Imbert and Rolle 1989	Laguncularia racemosa	2	2	16.7	13.3	5.3		133.4	6		Guadeloupe		109.677	116.242	191.725	112.661	81.043	208.016	113.399	50.9712	315.169
Imbert and Rolle 1989	Laguncularia racemosa	2	2	18	16	4.5		126.6	2.7		Guadeloupe		128.125	200.518	25.3871	134.182	140.292	30.5328	134.142	171.826	58.5484
Imbert and Rolle 1989	Laguncularia racemosa	2	2	19.5	16.3	5.1		183.3	4.7		Guadeloupe		151.263	211.813	103.312	161.719	148.247	115.678	160.497	194.148	188.357
Imbert and Rolle 1989	Laguncularia racemosa	2	2	20.1	15.9	4.9		163.5	4		Guadeloupe		161.075	196.844	68.6777	173.561	137.704	78.5146	171.776	164.887	134.073
Imbert and Rolle 1989	Laguncularia racemosa	2	2	20.2	13.9	7.3		206.9	6.3		Guadeloupe		162.742	132.402	216.935	175.582	92.387	233.892	173.697	68.1275	349.309
Imbert and Rolle 1989	Laguncularia racemosa	2	2	21.2	17.3	3.2		224.1	5		Guadeloupe		179.896	252.485	120.835	196.524	176.913	134.222	193.561	287.179	214.6
Imbert and Rolle 1989	Laguncularia racemosa	2	2	21.9	13.8	5.8		199.7	4.5		Guadeloupe		192.434	129.611	92.541	211.99	90.4276	104.2	208.178	64.9688	171.859
Imbert and Rolle 1989	Laguncularia racemosa	2	2	25.9	15.7	4.7		223.4	3.5		Guadeloupe		272.511	189.629	48.9757	313.484	132.625	56.9633	303.183	151.719	101.18
Ross et al. 2001	Laguncularia racemosa	4	2	0.92	2.35	0.035886		0.171878	0.32		Biscayne		0.268594	0.699279	0.114667	0.130603	0.471738	0.181583	0.193123	0.357772	0.210437
Ross et al. 2001	Laguncularia racemosa	4	2	0.648	2.02	0.020554		0.092307	0.26		Biscayne		0.129839	0.447493	0.0677817	0.0576757	0.301015	0.110251	0.0949404	0.244492	0.135475
Ross et al. 2001	Laguncularia racemosa	4	2	0.869	2.58	0.03673		0.185233	0.23		Biscayne		0.238631	0.921039	0.049693	0.114339	0.622442	0.0821168	0.17205	0.452517	0.104454
Ross et al. 2001	Laguncularia racemosa	4	2	1.462	2.852	0.08442		0.488744	0.56		Biscayne		0.701941	1.23792	0.472947	0.384643	0.838183	0.69678	0.493609	0.582313	0.689615
Ross et al. 2001	Laguncularia racemosa	4	2	2.046	3.79	0.18		0.847	0.5		Biscayne		1.40935	2.86408	0.35497	0.842232	1.94975	0.53067	0.975202	1.19085	0.54227
Ross et al. 2001	Laguncularia racemosa	4	2	2.086	3.41	0.213		0.95873	0.58		Biscayne		1.46709	2.09713	0.516892	0.881132	1.42478	0.758084	1.01422	0.912872	0.742901
Ross et al. 2001	Laguncularia racemosa	4	2	2.219	3.57	0.17		0.854	0.6		Biscayne		1.66775	2.40088	0.563221	1.01774	1.63257	0.822427	1.14952	1.0245	0.798287
Ross et al. 2001	Laguncularia racemosa	4	2	1.478	3.16	0.076		0.848	0.42		Biscayne		0.717967	1.67524	0.22828	0.394531	1.1365	0.349034	0.504615	0.753725	0.374638
Ross et al. 2001	Laguncularia racemosa	4	2	2.361	4.04	0.244		1.2308	0.6		Biscayne		1.89671	3.458	0.563221	1.17614	2.35693	0.822427	1.30344	1.39848	0.798287
Ross et al. 2001	Laguncularia racemosa	4	2	2.788	4.19	0.339		1.44095	1		Biscayne		2.67755	3.85063	2.05305	1.7331	2.62636	2.80673	1.82542	1.53282	2.35885
Ross et al. 2001	Laguncularia racemosa	4	2	3.09	4.48	1.017		3.79476	1.6		Biscayne		3.31416	4.69105	6.74888	2.20284	3.20365	8.68361	2.24831	1.81391	6.39203
Ross et al. 2001	Laguncularia racemosa	4	2	3.85	4.7	0.52		3.35073	0.9		Biscayne		5.22932	5.40367	1.57232	3.6787	3.69367	2.17894	3.51029	2.04644	1.88646
Ross et al. 2001	Laguncularia racemosa	4	2	5.86	5.43	1.095		6.68894	1.75		Biscayne		12.4974	8.27293	8.46783	9.798	5.67049	10.7701	8.22168	2.94277	7.73007
Ross et al. 2001	Laguncularia racemosa	4	2	3.76	5.44	0.559		3.60258	0.8		Biscayne		4.97897	8.31796	1.16687	3.48127	5.70155	1.64182	3.34604	2.95642	1.46945
Fromard et al. 1998	Laguncularia racemosa	5	2	9.72222				27.5916			French Guiana		35.7129	NaN	NaN	31.9058	NaN	NaN	29.8239	NaN	NaN
Fromard et al. 1998	Laguncularia racemosa	5	2	8.19444				22.2513			French Guiana		25.0518	NaN	NaN	21.4155	NaN	NaN	19.7664	NaN	NaN
Fromard et al. 1998	Laguncularia racemosa	5	2	7.5				19.1623			French Guiana		20.8486	NaN	NaN	17.4198	NaN	NaN	15.9734	NaN	NaN
Fromard et al. 1998	Laguncularia racemosa	5	2	7.04861				15.1309			French Guiana		18.3302	NaN	NaN	15.0722	NaN	NaN	13.7574	NaN	NaN
Fromard et al. 1998	Laguncularia racemosa	5	2	6.07639				11.0471			French Guiana		13.4735	NaN	NaN	10.6626	NaN	NaN	9.62612	NaN	NaN
Fromard et al. 1998	Laguncularia racemosa	5	2	6.71875				9.84293			French Guiana		16.5957	NaN	NaN	13.4784	NaN	NaN	12.259	NaN	NaN
Fromard et al. 1998	Laguncularia racemosa	5	2	5.29514				8.06283			French Guiana		10.128	NaN	NaN	7.73539	NaN	NaN	6.91272	NaN	NaN
Fromard et al. 1998	Laguncularia racemosa	5	2	5.45139				6.85864			French Guiana		10.7576	NaN	NaN	8.27818	NaN	NaN	7.41372	NaN	NaN
Fromard et al. 1998	Laguncularia racemosa	5	2	5.06944				7.32984			French Guiana		9.25311	NaN	NaN	6.98823	NaN	NaN	6.22493	NaN	NaN
Fromard et al. 1998	Laguncularia racemosa	5	2	4.84375				5.86388			French Guiana		8.41913	NaN	NaN	6.28411	NaN	NaN	5.57888	NaN	NaN
Fromard et al. 1998	Laguncularia racemosa	5	2	4.54861				5.2356			French Guiana		7.38993	NaN	NaN	5.42717	NaN	NaN	4.79575	NaN	NaN
Fromard et al. 1998	Laguncularia racemosa	5	2	4.60069				4.24084			French Guiana		7.56651	NaN	NaN	5.57319	NaN	NaN	4.92893	NaN	NaN
Fromard et al. 1998	Laguncularia racemosa	5	2	4.21875				4.34555			French Guiana		6.32166	NaN	NaN	4.55333	NaN	NaN	4.00122	NaN	NaN
Fromard et al. 1998	Laguncularia racemosa	5	2	4.18403				3.82199			French Guiana		6.21423	NaN	NaN	4.46641	NaN	NaN	3.92244	NaN	NaN
Fromard et al. 1998	Laguncularia racemosa	5	2	3.78472				3.24607			French Guiana		5.04711	NaN	NaN	3.53489	NaN	NaN	3.08141	NaN	NaN
Fromard et al. 1998	Laguncularia racemosa	5	2	3.78472				3.19372			French Guiana		5.04711	NaN	NaN	3.53489	NaN	NaN	3.08141	NaN	NaN
Fromard et al. 1998	Laguncularia racemosa	5	2	3.50694				2.72251			French Guiana		4.30906	NaN	NaN	2.9592	NaN	NaN	2.56507	NaN	NaN
Fromard et al. 1998	Laguncularia racemosa	5	2	3.42014				2.56545			French Guiana		4.09079	NaN	NaN	2.79119	NaN	NaN	2.41496	NaN	NaN
Fromard et al. 1998	Laguncularia racemosa	5	2	3.42014				2.35602			French Guiana		4.09079	NaN	NaN	2.79119	NaN	NaN	2.41496	NaN	NaN
Fromard et al. 1998	Laguncularia racemosa	5	2	3.52431				2.09424			French Guiana		4.35342	NaN	NaN	2.99347	NaN	NaN	2.59573	NaN	NaN
Fromard et al. 1998	Laguncularia racemosa	5	2	3.42014				1.46597			French Guiana		4.09079	NaN	NaN	2.79119	NaN	NaN	2.41496	NaN	NaN
Fromard et al. 1998	Laguncularia racemosa	5	2	3.00347				2.04188			French Guiana		3.12458	NaN	NaN	2.06167	NaN	NaN	1.7667	NaN	NaN
Fromard et al. 1998	Laguncularia racemosa	5	2	3.00347				1.62304			French Guiana		3.12458	NaN	NaN	2.06167	NaN	NaN	1.7667	NaN	NaN
Fromard et al. 1998	Laguncularia racemosa	5	2	3.00347				1.36125			French Guiana		3.12458	NaN	NaN	2.06167	NaN	NaN	1.7667	NaN	NaN
Fromard et al. 1998	Laguncularia racemosa	5	2	3.00347				1.20419			French Guiana		3.12458	NaN	NaN	2.06167	NaN	NaN	1.7667	NaN	NaN
Fromard et al. 1998	Laguncularia racemosa	5	2	2.88194				1.78011			French Guiana		2.86806	NaN	NaN	1.87235	NaN	NaN	1.59957	NaN	NaN
Fromard et al. 1998	Laguncularia racemosa	5	2	2.77778				1.20419			French Guiana		2.65723	NaN	NaN	1.71831	NaN	NaN	1.46398	NaN	NaN
Fromard et al. 1998	Laguncularia racemosa	5	2	2.62153				1.3089			French Guiana		2.35658	NaN	NaN	1.5013	NaN	NaN	1.27363	NaN	NaN
Fromard et al. 1998	Laguncularia racemosa	5	2	2.55208				1.09948			French Guiana		2.22895	NaN	NaN	1.41019	NaN	NaN	1.19396	NaN	NaN
Fromard et al. 1998	Laguncularia racemosa	5	2	2.43056				0.732983			French Guiana		2.01444	NaN	NaN	1.25854	NaN	NaN	1.06171	NaN	NaN
Fromard et al. 1998	Laguncularia racemosa	5	2	2.25694				0.942408			French Guiana		1.72744	NaN	NaN	1.05879	NaN	NaN	0.888323	NaN	NaN
Fromard et al. 1998	Laguncularia racemosa	5	2	2.03125				1.04712			French Guiana		1.38836	NaN	NaN	0.828141	NaN	NaN	0.689412	NaN	NaN
Fromard et al. 1998	Laguncularia racemosa	5	2	2.01389				0.68063			French Guiana		1.36386	NaN	NaN	0.811729	NaN	NaN	0.67532	NaN	NaN
Fromard et al. 1998	Laguncularia racemosa	5	2	1.85764				0.523562			French Guiana		1.15352	NaN	NaN	0.672385	NaN	NaN	0.556059	NaN	NaN
Fromard et al. 1998	Laguncularia racemosa	5	2	1.70139				0.523562			French Guiana		0.961361	NaN	NaN	0.547815	NaN	NaN	0.450105	NaN	NaN
Fromard et al. 1998	Laguncularia racemosa	5	2	1.49306				0.418847			French Guiana		0.733219	NaN	NaN	0.403966	NaN	NaN	0.328721	NaN	NaN
Fromard et al. 1998	Laguncularia racemosa	5	2	1.30208				0.314136			French Guiana		0.552028	NaN	NaN	0.293588	NaN	NaN	0.236495	NaN	NaN
Soares et al. 2004	Laguncularia racemosa	6	2	4.6	6.9	0.31462		6.32062	1.345		Bertioga		7.56414	16.7728	4.34835	5.57123	11.549	5.72163	4.90652	13.9964	3.4923
Soares et al. 2004	Laguncularia racemosa	6	2	0.8	1.32	0.01284		0.10123	0.705		Bertioga		0.201006	0.127554	0.847256	0.094277	0.0851107	1.21171	0.0552365	0.0810192	0.39144
Soares et al. 2004	Laguncularia racemosa	6	2	5.3	7.4	0.13072		7.84545	1.19		Bertioga		10.1472	20.6174	3.18922	7.75196	14.2151	4.26324	7.05615	17.4043	2.3065
Soares et al. 2004	Laguncularia racemosa	6	2	0.6	1.4	0.01463		0.097	0.575		Bertioga		0.110684	0.151732	0.505684	0.0482002	0.101357	0.742475	0.0264094	0.097317	0.196225
Soares et al. 2004	Laguncularia racemosa	6	2	4.7	7	0.24914		5.39212	1.6		Bertioga		7.90917	17.5	6.74888	5.85777	12.053	8.68361	5.18479	14.638	6.28867
Soares et al. 2004	Laguncularia racemosa	6	2	1.4	2.4	0.08211		0.64063	1.325		Bertioga		0.641608	0.744086	4.1865	0.347673	0.502166	5.51931	0.23207	0.521625	3.31946
Soares et al. 2004	Laguncularia racemosa	6	2	2.8	2.4	0.06599		0.84264	0.675		Bertioga		2.7015	0.744086	0.758922	1.75054	0.502166	1.09148	1.37328	0.521625	0.337817
Soares et al. 2004	Laguncularia racemosa	6	2	6.5	9.5	0.24109		13.1804	1.78		Bertioga		15.4947	43.0809	8.84023	12.4771	29.8443	11.2191	11.9103	37.8974	9.0245
Soares et al. 2004	Laguncularia racemosa	6	2	1.3	1.9	0.01127		0.21764			Bertioga		0.550197	0.373528	NaN	0.292493	0.250969	NaN	0.191895	0.251952	NaN
Soares et al. 2004	Laguncularia racemosa	6	2	10	9.1	0.74441		29.9601	1.925		Bertioga		37.8617	37.9465	10.779	34.0722	26.266	13.5421	35.9584	33.1447	11.7666
Soares et al. 2004	Laguncularia racemosa	6	2	3.1	2.4	0.18585		1.72139	1.47		Bertioga		3.33645	0.744086	5.44562	2.2195	0.502166	7.08376	1.78296	0.521625	4.71923
Soares et al. 2004	Laguncularia racemosa	6	2	8.8	8.7	1.27157		25.491	2.205		Bertioga		29.044	33.2339	15.2023	25.2891	22.9844	18.7677	25.9059	28.8139	18.641
Soares et al. 2004	Laguncularia racemosa	6	2	1.6	1.86	0.01208		0.19373	0.395		Bertioga		0.84634	0.350803	0.195427	0.474688	0.235605	0.301178	0.326865	0.235794	0.0549884
Soares et al. 2004	Laguncularia racemosa	6	2	10	10.7	0.73862		35.5539	2.425		Bertioga		37.8617	61.1902	19.3415	34.0722	42.4855	23.5864	35.9584	54.8947	25.7278
Soares et al. 2004	Laguncularia racemosa	6	2	2.5	1.2	0.03367		0.18205	1.05		Bertioga		2.13564	0.0962908	2.32301	1.34399	0.0641341	3.15586	1.02687	0.0602074	1.50935
Soares et al. 2004	Laguncularia racemosa	6	2	6.4	7.7	0.58781		13.5335	1.905		Bertioga		15.0044	23.1818	10.4977	12.034	15.9952	13.2065	11.4459	19.6978	11.3575
Soares et al. 2004	Laguncularia racemosa	6	2	2.8	2.15	0.12562		0.90343	1.28		Bertioga		2.7015	0.53789	3.8358	1.75054	0.362251	5.07955	1.37328	0.370293	2.95275
Soares et al. 2004	Laguncularia racemosa	6	2	3.1	3.5	0.17582		1.46652	1.285		Bertioga		3.33645	2.26465	3.87385	2.2195	1.53935	5.12736	1.78296	1.68955	2.99202
Soares et al. 2004	Laguncularia racemosa	6	2	5.8	9.1	0.23403		10.711	1.26		Bertioga		12.2335	37.9465	3.68585	9.56564	26.266	4.89092	8.89186	33.1447	2.79934
Soares et al. 2004	Laguncularia racemosa	6	2	3.9	5.9	0.07046		2.70605	1.145		Bertioga		5.37116	10.5685	2.89265	3.79108	7.25537	3.88606	3.21278	8.59417	2.0241
Soares et al. 2004	Laguncularia racemosa	6	2	1.2	2.3	0.01655		0.11475	0.775		Bertioga		0.466039	0.656292	1.07674	0.242689	0.442558	1.52122	0.156279	0.456859	0.539454
Soares et al. 2004	Laguncularia racemosa	6	2	6.4	10.3	0.34775		11.3009	0.665		Bertioga		15.0044	54.6852	0.730776	12.034	37.9414	1.05303	11.4459	48.7515	0.321159
Soares et al. 2004	Laguncularia racemosa	6	2	1.3	1.25	0.01405		0.10487	0.6		Bertioga		0.550197	0.108614	0.563221	0.292493	0.0723979	0.822427	0.191895	0.0683714	0.226661
Soares et al. 2004	Laguncularia racemosa	6	2	2.4	2.5	0.08967		0.79202	1.565		Bertioga		1.96227	0.839311	6.38132	1.22195	0.566871	8.23413	0.924787	0.592356	5.83465
Soares et al. 2004	Laguncularia racemosa	6	2	4.7	7	0.33579		6.92608	1.235		Bertioga		7.90917	17.5	3.50349	5.85777	12.053	4.66096	5.18479	14.638	2.61558
Soares et al. 2004	Laguncularia racemosa	6	2	5.1	7.3	0.31139		7.33944	0.62		Bertioga		9.36916	19.8063	0.611978	7.08686	13.6523	0.889851	6.39319	16.6821	0.253293
Soares et al. 2004	Laguncularia racemosa	6	2	7.4	7.9	0.2158		16.5105	2.215		Bertioga		20.2762	25.0034	15.3775	16.883	17.2606	18.9729	16.6104	21.3358	18.9289
Soares et al. 2004	Laguncularia racemosa	6	2	7.3	9.7	0.98264		23.8115	1.41		Bertioga		19.712	45.8117	4.9003	16.3557	31.7487	6.40875	16.0407	40.4384	4.09783
Soares et al. 2004	Laguncularia racemosa	6	2	3	2.9	0.16008		1.44433	1.75		Bertioga		3.11709	1.30039	8.46783	2.05611	0.880764	10.7701	1.63914	0.940524	8.51948
Soares et al. 2004	Laguncularia racemosa	6	2	9.4	9.4	0.76263		35.3068	3.45		Bertioga		33.3018	41.7568	47.2235	29.494	28.9212	55.0274	30.6812	36.6685	84.9437
Soares et al. 2004	Laguncularia racemosa	6	2	11.2	9.1	0.6131		41.7539	2.4		Bertioga		47.8937	37.9465	18.8406	44.3789	26.266	23.0063	48.0888	33.1447	24.8402
Soares et al. 2004	Laguncularia racemosa	6	2	10.1	8.7	0.84085		36.6143	2.17		Bertioga		38.6512	33.2339	14.5988	34.872	22.9844	18.0598	36.8879	28.8139	17.6574
Soares et al. 2004	Laguncularia racemosa	6	2	9.3	8	1.16832		28.3167	2.515		Bertioga		32.5712	25.9487	21.2111	28.7675	17.9174	25.745	29.851	22.1884	29.1087
Soares et al. 2004	Laguncularia racemosa	6	2	7.5	7.4	0.6796		18.0498	2.15		Bertioga		20.8486	20.6174	14.2605	17.4198	14.2151	17.6624	17.1922	17.4043	17.112
Soares et al. 2004	Laguncularia racemosa	6	2	8	9.2	0.67125		23.5023	1.75		Bertioga		23.8346	39.1899	8.46783	20.2491	27.1323	10.7701	20.2874	34.2925	8.51948
Soares et al. 2004	Laguncularia racemosa	6	2	9.3	8.6	0.99125		36.1518	1.655		Bertioga		32.5712	32.1196	7.35185	28.7675	22.2088	9.41828	29.851	27.7947	7.0516
Soares et al. 2004	Laguncularia racemosa	6	2	8.3	7.8	2.16578		28.8802	3.175		Bertioga		25.7257	24.0813	38.2662	22.0643	16.6199	45.0703	22.2964	20.5057	64.1073
Soares et al. 2004	Laguncularia racemosa	6	2	15.6	10.4	3.26693		95.1177	3.775		Bertioga		95.2227	56.2663	59.3135	96.1096	39.0456	68.3174	112.503	50.2411	115.238
Soares et al. 2004	Laguncularia racemosa	6	2	18.6	10.8	2.23659		123.26	4.4		Bertioga		137.142	62.8927	87.4223	144.845	43.6752	98.7226	176.645	56.5087	193.65
Soares et al. 2004	Laguncularia racemosa	6	2	13.4	10	4.141		90.2633	5.475		Bertioga		69.4729	50.1187	152.051	67.423	34.7536	166.931	76.177	44.4631	406.112
Soares et al. 2004	Laguncularia racemosa	6	2	16.3	8.6	5.25433		122.796	4.29		Bertioga		104.298	32.1196	81.994	106.469	22.2088	92.8955	125.91	27.7947	177.732
Soares et al. 2004	Laguncularia racemosa	6	2	12.9	10.4	4.29756		79.897	4.35		Bertioga		64.2041	56.2663	84.9288	61.7014	39.0456	96.0483	69.0975	50.2411	186.295
Soares et al. 2004	Laguncularia racemosa	6	2	14	10.2	5.21705		92.5486	4.6		Bertioga		76.0798	53.1338	97.8369	74.6742	36.8582	109.852	85.2351	47.2922	225.125
Soares et al. 2004	Laguncularia racemosa	6	2	20	10.7	4.45537		193.253	4.705		Bertioga		159.418	61.1902	103.591	171.554	42.4855	115.974	212.785	54.8947	243.014
Soares et al. 2004	Laguncularia racemosa	6	2	17.2	12.1	6.7098		136.774	4.05		Bertioga		116.597	87.9462	70.8722	120.685	61.2054	80.8936	144.521	80.5149	146.237
Soares et al. 2004	Laguncularia racemosa	7	2	12.3	9.8	3.38587		71.3303	3.635		Guaratiba		58.1652	47.219	53.901	55.2152	32.7303	62.3867	58.9442	58.5761	63.105
Soares et al. 2004	Laguncularia racemosa	7	2	6.1	5.7	0.39026		8.55178	1.525		Guaratiba		13.5823	9.54621	5.97639	10.7594	6.54926	7.73744	11.7139	7.49952	5.25313
Soares et al. 2004	Laguncularia racemosa	7	2	6.4	6.1	0.35959		12.8358	1.555		Guaratiba		15.0044	11.6607	6.27858	12.034	8.01022	8.10827	13.0839	9.69965	5.55434
Soares et al. 2004	Laguncularia racemosa	7	2	4.2	5.6	0.17312		5.24745	1.75		Guaratiba		6.26353	9.06055	8.46783	4.50627	6.21399	10.7701	4.95754	7.01257	7.78888
Soares et al. 2004	Laguncularia racemosa	7	2	8.6	7.3	0.69216		26.48	2.025		Guaratiba		27.6917	19.8063	12.2537	23.969	13.6523	15.2946	25.8455	19.1683	11.8274
Soares et al. 2004	Laguncularia racemosa	7	2	7.9	8.6	1.4208		26.4574	3.465		Guaratiba		23.2209	32.1196	47.7451	19.6638	22.2088	55.6041	21.2536	35.6905	55.0213
Soares et al. 2004	Laguncularia racemosa	7	2	7.7	6.4	0.34019		13.2185	1.5		Guaratiba		22.0182	13.4348	5.73143	18.5224	9.23737	7.43614	20.0343	11.637	5.01041
Soares et al. 2004	Laguncularia racemosa	7	2	5.2	6	0.1692		7.71238	1.26		Guaratiba		9.75418	11.1057	3.68585	7.41515	7.6266	4.89092	8.10908	9.1102	3.04201
Soares et al. 2004	Laguncularia racemosa	7	2	4.3	5.55	0.10315		4.69983	1.56		Guaratiba		6.57678	8.82398	6.32982	4.76045	6.0507	8.17106	5.23373	6.77803	5.60561
Soares et al. 2004	Laguncularia racemosa	7	2	3.5	5.45	0.09115		3.18534	1.185		Guaratiba		4.29138	8.36315	3.1554	2.94555	5.73273	4.22032	3.25711	6.32633	2.55201
Soares et al. 2004	Laguncularia racemosa	7	2	10.5	9.6	1.97012		52.9839	3.7		Guaratiba		41.8935	44.4324	56.375	38.178	30.7867	65.1012	40.9374	54.1695	66.3886
Soares et al. 2004	Laguncularia racemosa	7	2	7.1	7.12	0.99292		20.667	3.65		Guaratiba		18.6084	18.3999	54.466	15.3297	12.6769	63.0071	16.6188	17.4364	63.8531
Soares et al. 2004	Laguncularia racemosa	7	2	6.8	7.6	0.9642		17.0769	2.265		Guaratiba		17.0147	22.3049	16.2717	13.8615	15.3863	20.0184	15.0453	22.3319	16.2969
Soares et al. 2004	Laguncularia racemosa	7	2	13.4	10.6	0.8772		58.2256	2.715		Guaratiba		69.4729	59.5185	25.7457	67.423	41.3174	30.942	71.8041	78.8833	27.3747
Soares et al. 2004	Laguncularia racemosa	7	2	4.5	6.8	0.09279		5.14181	1.225		Guaratiba		7.22708	16.0658	3.43211	5.29287	11.0591	4.57079	5.81168	14.6456	2.80637
Soares et al. 2004	Laguncularia racemosa	7	2	15.3	9	2.96134		73.3063			Guaratiba		91.464	36.7295	NaN	91.8545	25.4183	NaN	97.4606	42.4074	NaN
Soares et al. 2004	Laguncularia racemosa	7	2	17.5	10.2	2.25485		115.146			Guaratiba		120.854	53.1338	NaN	125.651	36.8582	NaN	132.819	68.1743	NaN
Soares et al. 2004	Laguncularia racemosa	7	2	1.4	2.3	0.04407		0.50779	1.14		Guaratiba		0.641608	0.656292	2.86077	0.347673	0.442558	3.84541	0.394438	0.239902	2.28434
Soares et al. 2004	Laguncularia racemosa	7	2	1.8	1.94	0.05927		0.65399	1.65		Guaratiba		1.08053	0.397205	7.29574	0.624734	0.266983	9.35005	0.703798	0.125786	6.58171
Soares et al. 2004	Laguncularia racemosa	7	2	8.1	8.6	1.1143		28.1708	3.365		Guaratiba		24.4567	32.1196	44.3329	20.8443	22.2088	51.8257	22.5138	35.6905	50.5978
Soares et al. 2004	Laguncularia racemosa	7	2	11.4	9.6	2.2666		65.2188	4.1		Guaratiba		49.6845	44.4324	73.1086	46.249	30.7867	83.3143	49.4776	54.1695	89.061
Soares et al. 2004	Laguncularia racemosa	7	2	22.2	10.8	3.58726		191.039	5.2		Guaratiba		197.941	62.8927	133.451	218.824	43.6752	147.488	229.772	84.6791	175.833
Soares et al. 2004	Laguncularia racemosa	7	2	9.4	9.6	1.28563		39.8896	3.06		Guaratiba		33.3018	44.4324	34.8535	29.494	30.7867	41.2466	31.7239	54.1695	38.5509
Soares et al. 2004	Laguncularia racemosa	7	2	7.5	8.6	0.228		18.5928	2.2		Guaratiba		20.8486	32.1196	15.1152	17.4198	22.2088	18.6656	18.8556	35.6905	14.9939
Soares et al. 2004	Laguncularia racemosa	7	2	3.1	3.7	0.0642		1.66403	0.97		Guaratiba		3.33645	2.66806	1.90067	2.2195	1.81548	2.60863	2.46262	1.45609	1.43893
Soares et al. 2004	Laguncularia racemosa	7	2	2.1	3.6	0.0812		1.22729	0.935		Guaratiba		1.48759	2.46089	1.73179	0.894984	1.67364	2.38814	1.00391	1.31237	1.29528
Soares et al. 2004	Laguncularia racemosa	7	2	2.4	4.65	0.0359		1.38141	0.645		Guaratiba		1.96227	5.23584	0.676402	1.22195	3.57823	0.978525	1.36555	3.46457	0.447569
Soares et al. 2004	Laguncularia racemosa	7	2	19.6	10.6	5.87543		212.851	6.38		Guaratiba		152.876	59.5185	223.978	163.659	41.3174	241.093	172.448	78.8833	315.716
Soares et al. 2004	Laguncularia racemosa	7	2	5.8	6.7	0.25457		10.6868	1.5		Guaratiba		12.2335	15.3787	5.73143	9.56564	10.5832	7.43614	10.4289	13.8453	5.01041
Soares et al. 2004	Laguncularia racemosa	7	2	2.8	4.6	0.0488		1.59747	1.15		Guaratiba		2.7015	5.07149	2.92474	1.75054	3.4652	3.92696	1.94783	3.32537	2.34216
Soares et al. 2004	Laguncularia racemosa	7	2	1.1	2.3	0.0091		0.2801	0.625		Guaratiba		0.389089	0.656292	0.624551	0.19812	0.442558	0.907193	0.226292	0.239902	0.408986
Soares et al. 2004	Laguncularia racemosa	7	2	5	5.5	0.1396		6.22839	1.19		Guaratiba		8.99216	8.59152	3.18922	6.76703	5.89029	4.26324	7.40844	6.54931	2.58295
Soares et al. 2004	Laguncularia racemosa	7	2	3.8	5.15	0.1467		3.8601	1.6		Guaratiba		5.08945	7.07671	6.74888	3.56825	4.84569	8.68361	3.9366	5.1037	6.02686
Smith and Whelan 2006	Rhizophora mangle	1	3	0.5	1.5	0.09	0.07	0.28			Everglades		0.075834	0.185981	NaN	0.0691076	0.209099	NaN	0.164296	0.324573	NaN
Smith and Whelan 2006	Rhizophora mangle	1	3	0.7	1.5	0.06	0.53	0.43			Everglades		0.152382	0.185981	NaN	0.14527	0.209099	NaN	0.302994	0.324573	NaN
Smith and Whelan 2006	Rhizophora mangle	1	3	0.7	1.73	0.06	0.06	0.3			Everglades		0.152382	0.283293	NaN	0.14527	0.311585	NaN	0.302994	0.461219	NaN
Smith and Whelan 2006	Rhizophora mangle	1	3	0.8	1.5	0.17	0.06	0.52			Everglades		0.201006	0.185981	NaN	0.195084	0.209099	NaN	0.386296	0.324573	NaN
Smith and Whelan 2006	Rhizophora mangle	1	3	1	1.79	0.29	0.29	0.94			Everglades		0.319301	0.313268	NaN	0.319301	0.34275	NaN	0.579696	0.501623	NaN
Smith and Whelan 2006	Rhizophora mangle	1	3	2	2.65	0.25	0.03	1.09			Everglades		1.34442	0.996725	NaN	1.47528	1.02659	NaN	2.04538	1.31842	NaN
Smith and Whelan 2006	Rhizophora mangle	1	3	2.6	3.4	0.42	0.11	1.81			Everglades		2.31662	2.07904	NaN	2.63306	2.0607	NaN	3.29637	2.43575	NaN
Smith and Whelan 2006	Rhizophora mangle	1	3	2.6	3.15	0.39	0.61	2.07			Everglades		2.31662	1.65965	NaN	2.63306	1.66447	NaN	3.29637	2.01808	NaN
Smith and Whelan 2006	Rhizophora mangle	1	3	2.9	4.1	0.25	0.22	2.18			Everglades		2.90545	3.61171	NaN	3.351	3.47811	NaN	4.0207	3.86266	NaN
Smith and Whelan 2006	Rhizophora mangle	1	3	5.5	5.5	2.05	2.13	10.74			Everglades		10.9575	8.59152	NaN	13.7696	7.90777	NaN	12.8801	7.96367	NaN
Smith and Whelan 2006	Rhizophora mangle	1	3	7.1	8.69	2.83	1.64	20.73			Everglades		18.6084	33.1214	NaN	24.1979	28.4118	NaN	20.4946	24.57	NaN
Smith and Whelan 2006	Rhizophora mangle	1	3	8.9	13.89	2.52	3.43	33.35			Everglades		29.7327	132.121	NaN	39.8523	105.438	NaN	30.9129	77.9966	NaN
Smith and Whelan 2006	Rhizophora mangle	1	3	14.5	12.12	6.29	33.53	92.97			Everglades		81.8233	88.3757	NaN	117.085	72.0234	NaN	75.1153	55.7528	NaN
Smith and Whelan 2006	Rhizophora mangle	1	3	17.8	16.6	6.79	26.31	186.85			Everglades		125.19	223.521	NaN	184.131	173.549	NaN	109.072	120.984	NaN
Imbert and Rolle 1989	Rhizophora mangle	2	3	6.6	9.5	2.7	4.7	17.1	2.3		Guadeloupe		15.9932	43.0809	16.9159	20.5946	36.4515	17.1594	14.9861	19.0453	23.7785
Imbert and Rolle 1989	Rhizophora mangle	2	3	7.3	9.3	3.7	3.4	15.2	2.2		Guadeloupe		19.712	40.4599	15.1152	25.7286	34.3462	15.2831	18.9881	17.1506	21.1117
Imbert and Rolle 1989	Rhizophora mangle	2	3	7.4	8.7	3.9	3.4	19.5	2.8		Guadeloupe		20.2762	33.2339	27.8358	26.5133	28.5033	28.6449	19.6045	12.349	40.2527
Imbert and Rolle 1989	Rhizophora mangle	2	3	9.6	10.3	5	7.6	32	2.5		Guadeloupe		34.7881	54.6852	20.8922	47.1037	45.6975	21.3223	36.1221	28.3611	29.7226
Imbert and Rolle 1989	Rhizophora mangle	2	3	9.7	10.5	5.3	17.6	43.3	2.9		Guadeloupe		35.5439	57.8773	30.4223	48.1939	48.222	31.3868	37.0118	31.1786	44.2158
Imbert and Rolle 1989	Rhizophora mangle	2	3	10.7	12.6	3.6	13.4	42.6	2.4		Guadeloupe		43.5654	99.1044	18.8406	59.8521	80.2853	19.1712	46.6008	76.5288	26.6468
Imbert and Rolle 1989	Rhizophora mangle	2	3	11.5	13.7	5.4	25.1	53.3	2.5		Guadeloupe		50.5926	126.86	20.8922	70.1812	101.454	21.3223	55.1974	115.571	29.7226
Imbert and Rolle 1989	Rhizophora mangle	2	3	12.2	14.5	3.5	24.6	58	2.5		Guadeloupe		57.1887	149.981	20.8922	79.9618	118.901	21.3223	63.4122	152.84	29.7226
Imbert and Rolle 1989	Rhizophora mangle	2	3	12.4	14.1	25.1	24	100.5	4.2		Guadeloupe		59.1502	138.101	77.7083	82.8848	109.955	82.3691	65.8801	133.169	119.128
Imbert and Rolle 1989	Rhizophora mangle	2	3	14	12.1	16.1	35.6	122.1	5.2		Guadeloupe		76.0798	87.9462	133.451	108.355	71.6915	143.677	87.6009	62.6928	210.972
Imbert and Rolle 1989	Rhizophora mangle	2	3	15.7	15.6	9.4	50.3	121.8	4		Guadeloupe		96.493	186.088	68.6777	139.555	145.873	72.5381	114.65	219.098	104.547
Imbert and Rolle 1989	Rhizophora mangle	2	3	16.4	13.6	11.4	49.8	123.3	5		Guadeloupe		105.63	124.148	120.835	153.665	99.3973	129.723	127.015	111.475	189.952
Imbert and Rolle 1989	Rhizophora mangle	2	3	17.9	13.3	6.9	61.1	127	4		Guadeloupe		126.653	116.242	68.6777	186.423	93.3876	72.5381	155.991	99.8779	104.547
Imbert and Rolle 1989	Rhizophora mangle	2	3	19.7	13	6.6	57.6	156.4	4		Guadeloupe		154.498	108.676	68.6777	230.346	87.6164	72.5381	195.347	89.2629	104.547
Imbert and Rolle 1989	Rhizophora mangle	2	3	20.1	13.8	11.4	82.5	193.9	5		Guadeloupe		161.075	129.611	120.835	240.8	103.539	129.723	204.788	119.786	189.952
Imbert and Rolle 1989	Rhizophora mangle	2	3	22.3	15.1	22.7	210.9	320.6	6		Guadeloupe		199.795	169.037	191.725	302.871	133.174	208.585	261.348	186.621	309.409
Imbert and Rolle 1989	Rhizophora mangle	2	3	23.2	16	14.9	121.7	231.4	5.5		Guadeloupe		216.881	200.518	153.815	330.52	156.574	166.282	286.791	248.194	245.138
Golley et al. 1962	Rhizophora mangle	3	3	1.2	3.6	0.109	0.159	0.778			Puerto Rico		0.466039	2.46089	NaN	0.477565	2.41781	NaN	0.585677	0.900643	NaN
Golley et al. 1962	Rhizophora mangle	3	3	1.5	3.7	0.099	0.131	0.775			Puerto Rico		0.740309	2.66806	NaN	0.781645	2.61031	NaN	0.967621	0.991479	NaN
Golley et al. 1962	Rhizophora mangle	3	3	1.5	3.7	0.123	0.134	0.882			Puerto Rico		0.740309	2.66806	NaN	0.781645	2.61031	NaN	0.967621	0.991479	NaN
Golley et al. 1962	Rhizophora mangle	3	3	1.7	3.6	0.133	0.293	1.261			Puerto Rico		0.959734	2.46089	NaN	1.03046	2.41781	NaN	1.28236	0.900643	NaN
Golley et al. 1962	Rhizophora mangle	3	3	2	4.1	0.153	0.439	1.835			Puerto Rico		1.34442	3.61171	NaN	1.47528	3.47811	NaN	1.84849	1.42113	NaN
Golley et al. 1962	Rhizophora mangle	3	3	2.4	6	0.184	0.622	2.499			Puerto Rico		1.96227	11.1057	NaN	2.20651	10.0858	NaN	2.78596	5.40227	NaN
Golley et al. 1962	Rhizophora mangle	3	3	2.7	5.2	0.399	1.379	4.485			Puerto Rico		2.50523	7.28132	NaN	2.86188	6.75998	NaN	3.63135	3.27057	NaN
Golley et al. 1962	Rhizophora mangle	3	3	2.8	5.1	0.357	0.988	3.928			Puerto Rico		2.7015	6.87594	NaN	3.10117	6.40275	NaN	3.94099	3.05526	NaN
Golley et al. 1962	Rhizophora mangle	3	3	3.7	6	0.522	2.001	7.154			Puerto Rico		4.8156	11.1057	NaN	5.73838	10.0858	NaN	7.37826	5.40227	NaN
Golley et al. 1962	Rhizophora mangle	3	3	5.3	8.6	1.604	3.514	16.29			Puerto Rico		10.1472	32.1196	NaN	12.6882	27.5967	NaN	16.5623	19.0935	NaN
Ross et al. 2001	Rhizophora mangle	4	3	1.546	2.78	0.413		1.537	1.1		Biscayne		0.788171	1.14797	2.6134	0.835554	1.17368	2.51205	0.953289	0.594971	1.41551
Ross et al. 2001	Rhizophora mangle	4	3	0.95	2.56	0.063		0.299542	0.65		Biscayne		0.287077	0.900136	0.689758	0.285111	0.932049	0.638027	0.356818	0.506321	0.487542
Ross et al. 2001	Rhizophora mangle	4	3	0.94	2.57	0.075		0.302652	0.64		Biscayne		0.280845	0.910548	0.663205	0.278526	0.942265	0.612772	0.349279	0.510198	0.472466
Ross et al. 2001	Rhizophora mangle	4	3	0.65	2.08	0.065		0.238856	0.76		Biscayne		0.130672	0.487851	1.02475	0.123342	0.521561	0.958781	0.165905	0.337248	0.669235
Ross et al. 2001	Rhizophora mangle	4	3	1.81	3.26	0.434		1.768	1.18		Biscayne		1.09301	1.8365	3.1218	1.18346	1.83213	3.01615	1.31037	0.812581	1.63186
Ross et al. 2001	Rhizophora mangle	4	3	1.56	3.5	0.078		0.570224	0.6		Biscayne		0.803046	2.26465	0.563221	0.852352	2.23467	0.517945	0.97079	0.933773	0.414557
Ross et al. 2001	Rhizophora mangle	4	3	1.19	3.22	0.224		0.957105	1.3		Biscayne		0.45802	1.77082	3.98937	0.468822	1.76997	3.8817	0.562152	0.793184	1.98563
Ross et al. 2001	Rhizophora mangle	4	3	1.89	3.83	0.209		1.144	0.9		Biscayne		1.19559	2.95418	1.57232	1.30205	2.87491	1.48937	1.42988	1.11383	0.942639
Ross et al. 2001	Rhizophora mangle	4	3	2.57	4.62	0.24		2.11	0.8		Biscayne		2.26152	5.13681	1.16687	2.56645	4.85667	1.09585	2.65855	1.6077	0.742524
Ross et al. 2001	Rhizophora mangle	4	3	1.91	4.48	0.14		1.175	0.5		Biscayne		1.22198	4.69105	0.35497	1.33267	4.45629	0.322119	1.46058	1.51374	0.286525
Ross et al. 2001	Rhizophora mangle	4	3	1.94	4.28	0.173		1.341	0.45		Biscayne		1.26212	4.09977	0.271853	1.37932	3.92208	0.244804	1.50725	1.38432	0.231451
Ross et al. 2001	Rhizophora mangle	4	3	2.17	4.65	0.191		1.426	0.6		Biscayne		1.59227	5.23584	0.563221	1.76646	4.94537	0.517945	1.88963	1.62819	0.414557
Ross et al. 2001	Rhizophora mangle	4	3	4.28	5.57	1.021		9.3146	1.3		Biscayne		6.5135	8.91811	3.98937	7.91458	8.1924	3.8817	7.44138	2.31813	1.98563
Ross et al. 2001	Rhizophora mangle	4	3	3.67	5.19	0.658		5.59049	1		Biscayne		4.73497	7.24009	2.05305	5.63615	6.72369	1.95975	5.45627	2.01875	1.16694
Fromard et al. 1998	Rhizophora mangle	5	3	32.389				1038.91			French Guiana		433.276	NaN	NaN	690.49	NaN	NaN	NaN	NaN	NaN
Fromard et al. 1998	Rhizophora mangle	5	3	23.5613				464.591			French Guiana		223.944	NaN	NaN	341.991	NaN	NaN	NaN	NaN	NaN
Fromard et al. 1998	Rhizophora mangle	5	3	9.38721				98.0545			French Guiana		33.2079	NaN	NaN	44.8292	NaN	NaN	NaN	NaN	NaN
Fromard et al. 1998	Rhizophora mangle	5	3	4.84903				9.33859			French Guiana		8.43815	NaN	NaN	10.4262	NaN	NaN	NaN	NaN	NaN
Soares et al. 2004	Rhizophora mangle	6	3	3.2	4.3	0.27	0.4674	3.23469	1.735		Bertioga		3.56354	4.15654	8.28526	4.16458	3.97354	8.23332	2.77868	5.14251	4.68441
Soares et al. 2004	Rhizophora mangle	6	3	1.8	2	0.01839	0.00921	0.42388			Bertioga		1.08053	0.434549	NaN	1.16907	0.46739	NaN	0.612226	0.420503	NaN
Soares et al. 2004	Rhizophora mangle	6	3	8.4	10.1	1.41232	0.9766	27.5332	1.725		Bertioga		26.3727	51.6117	8.16488	35.0759	43.2596	8.11028	35.1342	83.9915	4.59503
Soares et al. 2004	Rhizophora mangle	6	3	3.2	4.9	0.25965	0.31356	3.07819	1.675		Bertioga		3.56354	6.11052	7.57889	4.16458	5.72517	7.51205	2.77868	7.88372	4.16592
Soares et al. 2004	Rhizophora mangle	6	3	4.7	6.5	0.69842	1.19313	8.16244	2.305		Bertioga		7.90917	14.0635	17.0092	9.73178	12.6155	17.2567	7.63388	19.8673	12.074
Soares et al. 2004	Rhizophora mangle	6	3	1.7	1.95	0.06724	0.13647	1.00578	1.35		Bertioga		0.959734	0.403276	4.3894	1.03046	0.435448	4.28272	0.526805	0.387082	2.02989
Soares et al. 2004	Rhizophora mangle	6	3	2.3	2.2	0.01088	0.13647	0.82073	0.86		Bertioga		1.79648	0.575635	1.40136	2.00861	0.610118	1.32303	1.16623	0.574334	0.451599
Soares et al. 2004	Rhizophora mangle	6	3	4.6	4.4	0.14306	0.63813	6.79864	2.205		Bertioga		7.56414	4.44821	15.2023	9.28046	4.23734	15.3737	7.21424	5.54413	10.4148
Soares et al. 2004	Rhizophora mangle	6	3	7.8	8.5	0.99487	6.91124	27.9931	2.82		Bertioga		22.6154	31.0303	28.342	29.7814	26.7089	29.1809	28.9146	47.7781	23.6456
Soares et al. 2004	Rhizophora mangle	6	3	5.6	6.4	0.27202	1.22637	9.65801	1.25		Bertioga		11.3748	13.4348	3.61224	14.3284	12.0803	3.5047	12.1	18.8849	1.57062
Soares et al. 2004	Rhizophora mangle	6	3	5.5	7.7	0.55163	1.32014	12.0668	1.795		Bertioga		10.9575	23.1818	9.03007	13.7696	20.2595	8.99576	11.5402	34.5789	5.24647
Soares et al. 2004	Rhizophora mangle	6	3	9.3	10.5	2.35611	9.94399	50.3021	3.375		Bertioga		32.5712	57.8773	44.6672	43.9147	48.222	46.5965	45.9136	95.3697	43.0335
Soares et al. 2004	Rhizophora mangle	6	3	3.8	5.4	0.45043	0.52668	5.39391	1.475		Bertioga		5.08945	8.13882	5.49264	6.08642	7.5123	5.3939	4.36567	10.8333	2.7268
Soares et al. 2004	Rhizophora mangle	6	3	2.2	2.22	0.02885	0.01629	0.67342	1.03		Bertioga		1.63827	0.591209	2.2126	1.82083	0.625753	2.11661	1.0376	0.59159	0.823866
Soares et al. 2004	Rhizophora mangle	6	3	2.2	2.25	0.07914	0.08016	1.03119	1.5		Bertioga		1.63827	0.61509	5.73143	1.82083	0.649684	5.63531	1.0376	0.618143	2.88391
Soares et al. 2004	Rhizophora mangle	6	3	2.6	2.25	0.13251	0.13596	1.77897	2.15		Bertioga		2.31662	0.61509	14.2605	2.63306	0.649684	14.3947	1.60977	0.618143	9.57387
Soares et al. 2004	Rhizophora mangle	6	3	2.3	1.8	0.15211	0.08123	1.06706	1.725		Bertioga		1.79648	0.318459	8.16488	2.00861	0.34813	8.11028	1.16623	0.297918	4.59503
Soares et al. 2004	Rhizophora mangle	6	3	1.3	2.23	0.02625	0.02899	0.31684	0.85		Bertioga		0.550197	0.5991	1.36047	0.569885	0.633666	1.28332	0.26023	0.600351	0.434333
Soares et al. 2004	Rhizophora mangle	6	3	4.1	5.35	0.59129	0.61272	6.63998	2.075		Bertioga		5.95818	7.91851	13.0344	7.19825	7.31943	13.123	5.331	10.5086	8.50533
Soares et al. 2004	Rhizophora mangle	6	3	5.2	5.9	0.74546	1.34023	8.79606	2.29		Bertioga		9.75418	10.5685	16.7303	12.1657	9.62282	16.9657	9.95802	14.4729	11.8141
Soares et al. 2004	Rhizophora mangle	6	3	16.3	8	7.79995	51.4632	198.184	7		Bertioga		104.298	25.9487	283.262	151.604	22.5444	311.66	200.743	39.1839	489.533
Soares et al. 2004	Rhizophora mangle	6	3	6.7	8	0.73806	2.0604	19.3988	2.4		Bertioga		16.4998	25.9487	18.8406	21.2899	22.5444	19.1712	19.3888	39.1839	13.8138
Soares et al. 2004	Rhizophora mangle	6	3	7.1	8.2	0.78366	3.91654	23.4023	2.25		Bertioga		18.6084	27.9094	16.0002	24.1979	24.1559	16.2045	22.5818	42.4801	11.1402
Soares et al. 2004	Rhizophora mangle	6	3	6.2	8	0.34618	3.46795	16.2138	1.425		Bertioga		14.0482	25.9487	5.03337	17.9391	22.5444	4.93046	15.8124	39.1839	2.43072
Soares et al. 2004	Rhizophora mangle	6	3	12	10.8	3.66442	18.6106	93.1254	3.8		Bertioga		55.2614	62.8927	60.3132	77.0961	52.1738	63.4653	89.7362	104.575	63.8982
Soares et al. 2004	Rhizophora mangle	6	3	10.5	9	1.33023	13.5655	61.3308	4.15		Bertioga		41.8935	36.7295	75.3872	57.4098	31.3373	79.839	63.1694	57.6006	85.7086
Soares et al. 2004	Rhizophora mangle	6	3	13.1	10.6	5.15345	24.8721	112.278	4.645		Bertioga		66.2858	59.5185	100.279	93.5697	49.5171	107.077	113.007	98.3729	124.777
Soares et al. 2004	Rhizophora mangle	6	3	15.1	11	6.56691	34.6421	168.203	4.7		Bertioga		89.0017	66.3909	103.312	128.05	54.9204	110.412	164.184	111.044	129.769
Soares et al. 2004	Rhizophora mangle	6	3	11.4	9.4	4.85883	16.2247	83.8457	4.4		Bertioga		49.6845	41.7568	87.4223	68.8408	35.3888	92.981	78.4157	66.4051	104.159
Soares et al. 2004	Rhizophora mangle	6	3	14.6	11.2	7.71234	26.3609	138.191	5.55		Bertioga		82.998	70.0153	157.38	118.875	57.7582	170.248	150.274	117.786	225.839
Soares et al. 2004	Rhizophora mangle	6	3	17	11.4	8.77674	54.7064	235.465			Bertioga		113.802	73.7682	NaN	166.353	60.6884	NaN	224.208	124.806	NaN
Soares et al. 2004	Rhizophora mangle	6	3	18	10.8	6.59012	38.0948	263.424	5.45		Bertioga		128.125	62.8927	150.299	188.73	52.1738	162.373	260.562	104.575	212.559
Soares et al. 2004	Rhizophora mangle	6	3	19.4	7.6	9.12075	66.1389	310.233	6.9		Bertioga		149.658	22.3049	273.128	222.672	19.5324	300.194	317.271	33.1315	466.61
Soares et al. 2004	Rhizophora mangle	7	3	3.3	6	0.18593	0.23075	4.01992	1.84		Guaratiba		3.79838	11.1057	9.61432	4.45737	10.0858	9.59512	3.83861	11.2029	8.95679
Soares et al. 2004	Rhizophora mangle	7	3	2.7	4.46	0.16179	0.09801	2.3662	1.185		Guaratiba		2.50523	4.62954	3.1554	2.86188	4.40089	3.04955	2.32713	4.10962	1.80769
Soares et al. 2004	Rhizophora mangle	7	3	2.9	4.8	0.08611	0.10323	2.56709	1.285		Guaratiba		2.90545	5.74992	3.87385	3.351	5.40444	3.76611	2.78113	5.26837	2.42712
Soares et al. 2004	Rhizophora mangle	7	3	3.5	5.2	0.24068	0.10278	4.0945			Guaratiba		4.29138	7.28132	NaN	5.07577	6.75998	NaN	4.44535	6.90569	NaN
Soares et al. 2004	Rhizophora mangle	7	3	1.8	2.5	0.02851	0.08237	0.81668	0.95		Guaratiba		1.08053	0.839311	1.803	1.16907	0.872249	1.71463	0.846544	0.580544	0.809079
Soares et al. 2004	Rhizophora mangle	7	3	1.6	1.96	0.06641	0.09323	0.67683	0.945		Guaratiba		0.84634	0.409407	1.77907	0.901357	0.441721	1.69122	0.631067	0.254987	0.793698
Soares et al. 2004	Rhizophora mangle	7	3	1.5	1.9	0.03889	0.00497	0.34588	0.825		Guaratiba		0.740309	0.373528	1.26142	0.781645	0.404944	1.18731	0.537244	0.229544	0.484343
Soares et al. 2004	Rhizophora mangle	7	3	2.7	3.88	0.09999	0.32588	1.97171	1.75		Guaratiba		2.50523	3.0694	8.46783	2.86188	2.98108	8.42004	2.32713	2.5659	7.46345
Soares et al. 2004	Rhizophora mangle	7	3	4.6	5.6	0.66693	2.42214	9.8483	1.9		Guaratiba		7.56414	9.06055	10.4281	9.28046	8.31637	10.4317	8.78857	8.87204	10.0655
Soares et al. 2004	Rhizophora mangle	7	3	6	6.7	0.85948	6.02224	20.6869	2.52		Guaratiba		13.1246	15.3787	21.318	16.6862	13.7311	21.7695	17.0494	16.2689	28.1128
Soares et al. 2004	Rhizophora mangle	7	3	5.1	6	0.53371	2.51576	11.1953	2.235		Guaratiba		9.36916	11.1057	15.7315	11.6551	10.0858	15.9246	11.3679	11.2029	18.1691
Soares et al. 2004	Rhizophora mangle	7	3	7	8.6	1.18979	5.75298	24.8597	1.6		Guaratiba		18.069	32.1196	6.74888	23.4518	27.5967	6.66703	25.0423	37.839	5.38759
Soares et al. 2004	Rhizophora mangle	7	3	6.4	7.1	0.98662	5.79351	22.5894	2.225		Guaratiba		15.0044	18.2479	15.5539	19.2418	16.148	15.7396	20.0269	19.7927	17.8751
Soares et al. 2004	Rhizophora mangle	7	3	4.2	5.1	0.43088	1.48013	8.11874	1.48		Guaratiba		6.26353	6.87594	5.53991	7.59162	6.40275	5.44166	7.00461	6.46688	4.05744
Soares et al. 2004	Rhizophora mangle	7	3	8	9.2	1.91044	12.355	41.1849	2.45		Guaratiba		23.8346	39.1899	19.8504	31.4936	33.3235	20.2292	34.9387	47.5299	25.3751
Soares et al. 2004	Rhizophora mangle	7	3	7.3	9.2	2.10675	9.56152	35.9372	2.625		Guaratiba		19.712	39.1899	23.6393	25.7286	33.3235	24.2121	27.8053	47.5299	32.6124
Soares et al. 2004	Rhizophora mangle	7	3	5.4	5.9	0.59229	3.53718	13.9158	2.65		Guaratiba		10.5484	10.5685	24.2136	13.2229	9.62282	24.8174	13.1096	10.584	33.7563
Soares et al. 2004	Rhizophora mangle	7	3	4.8	6.2	0.6238	2.9951	11.8429	2.1		Guaratiba		8.26217	12.2336	13.4357	10.1948	11.0542	13.5388	9.77272	12.5163	14.4851
Soares et al. 2004	Rhizophora mangle	7	3	5.8	7.1	0.73568	1.45034	14.1716	1.8		Guaratiba		12.2335	18.2479	9.0939	15.4828	16.148	9.06118	15.6671	19.7927	8.26868
Soares et al. 2004	Rhizophora mangle	7	3	3.9	5.7	0.51527	1.30793	7.34726	1.7		Guaratiba		5.37116	9.54621	7.86859	6.44571	8.73828	7.80763	5.82258	9.41918	6.71665
Soares et al. 2004	Rhizophora mangle	7	3	6.8	7	0.87187	1.30319	21.8983	1.89		Guaratiba		17.0147	17.5	10.2897	21.9978	15.5201	10.2892	23.2958	18.8659	9.87419
Soares et al. 2004	Rhizophora mangle	7	3	10	10	2.5585	11.3899	66.9524	2.85		Guaratiba		37.8617	50.1187	29.1117	51.5466	42.0727	29.9965	60.9537	63.0086	43.9826
Soares et al. 2004	Rhizophora mangle	7	3	9.5	8	2.66127	25.2954	69.9362	2.65		Guaratiba		34.0407	25.9487	24.2136	46.0271	22.5444	24.8174	53.6343	29.6311	33.7563
Soares et al. 2004	Rhizophora mangle	7	3	11.5	11	3.71277	22.3057	104.648	4.75		Guaratiba		50.5926	66.3909	106.118	70.1812	54.9204	113.498	86.3735	86.9658	281.932
Soares et al. 2004	Rhizophora mangle	7	3	15.2	13.1	6.5319	38.1524	173.64	3.925		Guaratiba		90.2285	111.16	65.4639	129.93	89.5139	69.0482	173.188	156.998	140.866
Soares et al. 2004	Rhizophora mangle	7	3	13.9	11.6	4.0688	29.3435	136.553	3.5		Guaratiba		74.9571	77.6517	48.9757	106.654	63.7125	51.2268	138.573	104.072	92.8508
Soares et al. 2004	Rhizophora mangle	7	3	17.9	14.1	4.52116	37.4405	234.683	4.335		Guaratiba		126.653	138.101	84.1892	186.423	109.955	89.4451	260.385	201.331	202.181
Soares et al. 2004	Rhizophora mangle	7	3	22	15.1	6.1654	31.9937	264.879	5.225		Guaratiba		194.261	169.037	135.081	293.947	133.174	145.484	435.514	253.817	398.74
Soares et al. 2004	Rhizophora mangle	7	3	10.8	9.6	2.17542	7.12505	58.9978	3.6		Guaratiba		44.4141	44.4324	52.5966	61.0942	37.5345	55.1275	73.8514	54.8857	102.868
Soares et al. 2004	Rhizophora mangle	7	3	8.7	9.2	1.225	4.17586	40.2667	2.96		Guaratiba		28.3637	39.1899	32.0413	37.9017	33.3235	33.1066	43.0686	47.5299	50.4775
Soares et al. 2004	Rhizophora mangle	7	3	7.4	7.8	0.8207	3.07074	25.2252	2.29		Guaratiba		20.2762	24.0813	16.7303	26.5133	21.0037	16.9657	28.765	27.2002	19.8487
Soares et al. 2004	Rhizophora mangle	7	3	19.5	14.6	5.26594	73.492	279.711	5.05		Guaratiba		151.263	153.053	123.918	225.215	121.208	133.129	322.364	226.505	352.274
Osland et al. 2014	Avicennia germinans	9	1		1.06			0.1695	0.615	1.62	Louisiana
Osland et al. 2014	Avicennia germinans	9	1		0.71			0.01532	0.12	0.73	Louisiana
Osland et al. 2014	Avicennia germinans	9	1		1.12			0.2848	0.675	1.53	Louisiana
Osland et al. 2014	Avicennia germinans	9	1		0.48			0.01021	0.15	0.48	Louisiana
Osland et al. 2014	Avicennia germinans	9	1		0.34			0.0017	0.05	0.28	Louisiana
Osland et al. 2014	Avicennia germinans	9	1		0.95			0.14431	0.415	1.03	Louisiana
Osland et al. 2014	Avicennia germinans	9	1		1.09			0.2488	0.72	1.31	Louisiana
Osland et al. 2014	Avicennia germinans	9	1		1.1			0.1808	0.495	1.08	Louisiana
Osland et al. 2014	Avicennia germinans	9	1		0.31			0.00316	0.055	0.24	Louisiana
Osland et al. 2014	Avicennia germinans	9	1		0.31			0.00164	0.08	0.18	Louisiana
Osland et al. 2014	Avicennia germinans	9	1		0.44			0.01595	0.14	0.42	Louisiana
Osland et al. 2014	Avicennia germinans	9	1		0.66			0.05026	0.32	0.7	Louisiana
Osland et al. 2014	Avicennia germinans	9	1		0.75			0.07952	0.36	0.64	Louisiana
Osland et al. 2014	Avicennia germinans	9	1		0.35			0.00594	0.09	0.29	Louisiana
Osland et al. 2014	Avicennia germinans	9	1		1.19			2.4523	1.735	2.3	Louisiana
Osland et al. 2014	Avicennia germinans	9	1		1.44			0.6203	0.995	1.8	Louisiana
Osland et al. 2014	Avicennia germinans	9	1		1.47			0.9602	1.41	1.5	Louisiana
Osland et al. 2014	Avicennia germinans	9	1		0.7			0.02019	0.12	0.58	Louisiana
Osland et al. 2014	Avicennia germinans	9	1		0.39			0.00737	0.165	0.31	Louisiana
Osland et al. 2014	Avicennia germinans	9	1		0.34			0.00138	0.065	0.2	Louisiana
Osland et al. 2014	Avicennia germinans	9	1		0.59			0.00858	0.165	0.48	Louisiana
Osland et al. 2014	Avicennia germinans	9	1		1.16			0.13391	0.375	1.09	Louisiana
Osland et al. 2014	Avicennia germinans	9	1		1.34			1.2414	1.44	1.96	Louisiana
Osland et al. 2014	Avicennia germinans	9	1		1.29			0.2594	0.61	1.33	Louisiana
Osland et al. 2014	Avicennia germinans	9	1		1.35			0.3156	0.61	1.63	Louisiana
Osland et al. 2014	Avicennia germinans	9	1		1.07			0.2782	0.715	1.11	Louisiana
Osland et al. 2014	Avicennia germinans	9	1		0.55			0.0083	0.095	0.58	Louisiana
Osland et al. 2014	Avicennia germinans	9	1		0.46			0.00812	0.12	0.28	Louisiana
Osland et al. 2014	Avicennia germinans	9	1		0.43			0.00396	0.08	0.37	Louisiana
Osland et al. 2014	Avicennia germinans	9	1		0.69			0.03185	0.28	0.73	Louisiana
Osland et al. 2014	Avicennia germinans	9	1		0.69			0.03539	0.17	0.73	Louisiana
Osland et al. 2014	Avicennia germinans	9	1		0.37			0.0063	0.09	0.4	Louisiana
Osland et al. 2014	Avicennia germinans	9	1		0.9			0.061	0.265	1.02	Louisiana
Osland et al. 2014	Avicennia germinans	9	1		1			0.02194	0.27	1.06	Louisiana
Osland et al. 2014	Avicennia germinans	9	1		0.91			0.03096	0.215	0.58	Louisiana
Osland et al. 2014	Avicennia germinans	9	1		0.66			0.02505	0.365	0.54	Louisiana
Osland et al. 2014	Avicennia germinans	9	1		0.37			0.00271	0.1	0.27	Louisiana
Osland et al. 2014	Avicennia germinans	9	1		1.25			1.0226	1.08	2.25	Louisiana
Osland et al. 2014	Avicennia germinans	9	1		1.44			1.49	1.375	2.49	Louisiana
Osland et al. 2014	Avicennia germinans	9	1		1.57			1.5652	1.39	3.06	Louisiana
Osland et al. 2014	Avicennia germinans	9	1		0.34	0.0003		0.00269	0.05	0.12	Louisiana
Osland et al. 2014	Avicennia germinans	9	1		0.41	0.00096		0.00446	0.07	0.33	Louisiana
Osland et al. 2014	Avicennia germinans	9	1		0.34	0.00055		0.0023	0.065	0.32	Louisiana
Osland et al. 2014	Avicennia germinans	9	1		0.64	0.00647		0.0197	0.135	0.54	Louisiana
Osland et al. 2014	Avicennia germinans	9	1		1.33	0.88127		2.43677	1.605	1.53	Louisiana
Osland et al. 2014	Avicennia germinans	9	1		1.12	0.1045		0.36328	0.78	1.67	Louisiana
Osland et al. 2014	Avicennia germinans	9	1		0.81	0.02583		0.07255	0.315	0.77	Louisiana
Osland et al. 2014	Avicennia germinans	9	1		0.66	0.00639		0.02072	0.12	0.53	Louisiana
Osland et al. 2014	Avicennia germinans	9	1		1.4	0.15686		0.54797	0.78	1.75	Louisiana
Osland et al. 2014	Avicennia germinans	9	1		1.05	0.01404		0.04699	0.26	0.77	Louisiana
Osland et al. 2014	Avicennia germinans	9	1		1.39	0.11619		0.36953	0.825	1.85	Louisiana
Osland et al. 2014	Avicennia germinans	9	1		0.75	0.04015		0.11099	0.475	0.73	Louisiana
Osland et al. 2014	Avicennia germinans	9	1		0.58	0.01121		0.03351	0.29	0.52	Louisiana
Osland et al. 2014	Avicennia germinans	9	1		0.97	0.07554		0.21134	0.5	1.13	Louisiana
Osland et al. 2014	Avicennia germinans	9	1		1.16	0.17015		0.5911	1	1.69	Louisiana
Osland et al. 2014	Avicennia germinans	9	1		0.5	0.00336		0.00904	0.095	0.32	Louisiana
Ross et al. 2001	Laguncularia racemosa	4	2		0.465	0.002875		0.017328	0.1	1.5	Biscayne
Ross et al. 2001	Laguncularia racemosa	4	2		0.43	0.004443		0.010026	0.09	1.5	Biscayne
Ross et al. 2001	Laguncularia racemosa	4	2		0.53	0.005359		0.019311	0.06	2.1	Biscayne
Ross et al. 2001	Laguncularia racemosa	4	2		0.56	0.004933		0.009871	0.08	1.1	Biscayne
Ross et al. 2001	Laguncularia racemosa	4	2		0.54	0.006221		0.014857	0.09	1.5	Biscayne
Ross et al. 2001	Laguncularia racemosa	4	2		0.5	0.00902		0.022577	0.02	1.7	Biscayne
Ross et al. 2001	Laguncularia racemosa	4	2		0.7	0.005099		0.014916	0.15	1.1	Biscayne
Ross et al. 2001	Laguncularia racemosa	4	2		0.75	0.011837		0.038473	0.15	3.09	Biscayne
Ross et al. 2001	Laguncularia racemosa	4	2		0.63	0.00993		0.020974	0.17	1.5	Biscayne
Ross et al. 2001	Laguncularia racemosa	4	2		0.78	0.014894		0.043213	0.18	2.3	Biscayne
Ross et al. 2001	Laguncularia racemosa	4	2		0.76	0.009276		0.027023	0.125	2.2	Biscayne
Ross et al. 2001	Laguncularia racemosa	4	2		0.79	0.009664		0.02363	0.08	1.3	Biscayne
Ross et al. 2001	Laguncularia racemosa	4	2		0.84	0.007319		0.038008	0.13	2	Biscayne
Ross et al. 2001	Laguncularia racemosa	4	2		0.96	0.004734		0.025051	0.105	1.5	Biscayne
Ross et al. 2001	Laguncularia racemosa	4	2		0.81	0.018707		0.03247	0.3	1.44	Biscayne
Ross et al. 2001	Laguncularia racemosa	4	2		0.94	0.005998		0.039879	0.115	2.4	Biscayne
Ross et al. 2001	Laguncularia racemosa	4	2		0.905	0.008652		0.024063	0.17	1.1	Biscayne
Ross et al. 2001	Laguncularia racemosa	4	2		1.01	0.009622		0.054357	0.21	1.7	Biscayne
Ross et al. 2001	Laguncularia racemosa	4	2		1.02	0.019082		0.05009	0.23	1.9	Biscayne
Ross et al. 2001	Laguncularia racemosa	4	2		1.07	0.015383		0.074491	0.18	1.9	Biscayne
Ross et al. 2001	Laguncularia racemosa	4	2		1.35	0.015788		0.064501	0.14	2.1	Biscayne
Ross et al. 2001	Laguncularia racemosa	4	2		1.05	0.018852		0.047658	0.22	1.8	Biscayne
Ross et al. 2001	Rhizophora mangle	4	3		0.56	0.002523		0.02757	0.17	1	Biscayne
Ross et al. 2001	Rhizophora mangle	4	3		0.565	0.003033		0.031817	0.115	0.9	Biscayne
Ross et al. 2001	Rhizophora mangle	4	3		0.447	0.000595		0.010386	0.05	0.6	Biscayne
Ross et al. 2001	Rhizophora mangle	4	3		0.498	0.007042		0.030869	0.125	0.8	Biscayne
Ross et al. 2001	Rhizophora mangle	4	3		0.43	0.002408		0.013561	0.08	0.7	Biscayne
Ross et al. 2001	Rhizophora mangle	4	3		0.55	0.00205		0.020466	0.11	0.8	Biscayne
Ross et al. 2001	Rhizophora mangle	4	3		0.49	0.004788		0.018783	0.24	0.6	Biscayne
Ross et al. 2001	Rhizophora mangle	4	3		0.625	0.003081		0.023066	0.175	0.8	Biscayne
Ross et al. 2001	Rhizophora mangle	4	3		0.7	0.011214		0.07782	0.22	1.2	Biscayne
Ross et al. 2001	Rhizophora mangle	4	3		0.68	0.004023		0.051582	0.17	0.85	Biscayne
Ross et al. 2001	Rhizophora mangle	4	3		0.73	0.006965		0.066042	0.3	1	Biscayne
Ross et al. 2001	Rhizophora mangle	4	3		0.75	0.0156		0.1364	0.36	1.5	Biscayne
Ross et al. 2001	Rhizophora mangle	4	3		0.675	0.006226		0.035124	0.14	0.9	Biscayne
Ross et al. 2001	Rhizophora mangle	4	3		0.75	0.007319		0.076436	0.14	1.3	Biscayne
Ross et al. 2001	Rhizophora mangle	4	3		0.715	0.012428		0.077164	0.12	1	Biscayne
Ross et al. 2001	Rhizophora mangle	4	3		0.81	0.014288		0.110339	0.3	1.3	Biscayne
Ross et al. 2001	Rhizophora mangle	4	3		0.915	0.041375		0.289554	0.37	1.7	Biscayne
Ross et al. 2001	Rhizophora mangle	4	3		0.905	0.006474		0.076783	0.23	1.15	Biscayne
Ross et al. 2001	Rhizophora mangle	4	3		0.91	0.011443		0.210084	0.42	1.7	Biscayne
Ross et al. 2001	Rhizophora mangle	4	3		0.87	0.012679		0.175073	0.37	1.1	Biscayne
Ross et al. 2001	Rhizophora mangle	4	3		0.86	0.012761		0.105369	0.26	1.2	Biscayne
Ross et al. 2001	Rhizophora mangle	4	3		0.97	0.027839		0.270493	0.36	2.4	Biscayne
Ross et al. 2001	Rhizophora mangle	4	3		1	0.006386		0.050866	0.2	0.9	Biscayne
Ross et al. 2001	Rhizophora mangle	4	3		1.05	0.008892		0.086259	0.18	1.3	Biscayne
Ross et al. 2001	Rhizophora mangle	4	3		1.04	0.005867		0.074543	0.22	1.2	Biscayne
Ross et al. 2001	Rhizophora mangle	4	3		1.09	0.014033		0.164986	0.38	1.5	Biscayne
Ross et al. 2001	Rhizophora mangle	4	3		1.03	0.002157		0.069452	0.1	1.1	Biscayne
Ross et al. 2001	Rhizophora mangle	4	3		1.12	0.019402		0.181218	0.3	1.5	Biscayne
Ross et al. 2001	Rhizophora mangle	4	3		1	0.009591		0.195851	0.32	1.9	Biscayne
Ross et al. 2001	Laguncularia racemosa	4	2		0.486	0.001334		0.003654	0.05	0.29	Biscayne
Ross et al. 2001	Laguncularia racemosa	4	2		0.565	0.001997		0.008364	0.075	0.38	Biscayne
Ross et al. 2001	Laguncularia racemosa	4	2		0.7	0.003218		0.011169	0.15	0.45	Biscayne
Ross et al. 2001	Laguncularia racemosa	4	2		0.9	0.008167		0.028437	0.21	0.61	Biscayne
Ross et al. 2001	Laguncularia racemosa	4	2		1.295	0.007005		0.033535	0.2	0.82	Biscayne
Ross et al. 2001	Laguncularia racemosa	4	2		1.43	0.011395		0.040951	0.22	0.81	Biscayne
Ross et al. 2001	Laguncularia racemosa	4	2		1.86	0.027411		0.100349	0.23	1.24	Biscayne
Ross et al. 2001	Laguncularia racemosa	4	2		1.54	0.013755		0.059854	0.13	0.97	Biscayne
Ross et al. 2001	Laguncularia racemosa	4	2		2.35	0.035886		0.171878	0.32	1.55	Biscayne
Ross et al. 2001	Laguncularia racemosa	4	2		2.02	0.020554		0.092307	0.26	1.25	Biscayne
Ross et al. 2001	Laguncularia racemosa	4	2		2.58	0.03673		0.185233	0.23	1.513	Biscayne
Ross et al. 2001	Laguncularia racemosa	4	2		2.852	0.08442		0.488744	0.56	2.588	Biscayne
Ross et al. 2001	Laguncularia racemosa	4	2		3.79	0.18		0.847	0.5	3.098	Biscayne
Ross et al. 2001	Laguncularia racemosa	4	2		3.41	0.213		0.95873	0.58	3.475	Biscayne
Ross et al. 2001	Laguncularia racemosa	4	2		3.57	0.17		0.854	0.6	3.182	Biscayne
Ross et al. 2001	Laguncularia racemosa	4	2		3.16	0.076		0.848	0.42	2.436	Biscayne
Ross et al. 2001	Laguncularia racemosa	4	2		4.04	0.244		1.2308	0.6	3.963	Biscayne
Ross et al. 2001	Laguncularia racemosa	4	2		4.19	0.339		1.44095	1	4.078	Biscayne
Ross et al. 2001	Laguncularia racemosa	4	2		4.48	1.017		3.79476	1.6	5.71	Biscayne
Ross et al. 2001	Laguncularia racemosa	4	2		4.7	0.52		3.35073	0.9	5.86	Biscayne
Ross et al. 2001	Laguncularia racemosa	4	2		5.43	1.095		6.68894	1.75	6.92	Biscayne
Ross et al. 2001	Laguncularia racemosa	4	2		5.44	0.559		3.60258	0.8	5.4	Biscayne
Ross et al. 2001	Rhizophora mangle	4	3		0.817	0.025529		0.030081	0.49	1.05	Biscayne
Ross et al. 2001	Rhizophora mangle	4	3		0.69	0.01435		0.029648	0.54	0.84	Biscayne
Ross et al. 2001	Rhizophora mangle	4	3		0.76	0.036		0.048864	0.45	1.59	Biscayne
Ross et al. 2001	Rhizophora mangle	4	3		0.95	0.049		0.082	0.42	1.74	Biscayne
Ross et al. 2001	Rhizophora mangle	4	3		1.05	0.036738		0.038649	0.47	1.535	Biscayne
Ross et al. 2001	Rhizophora mangle	4	3		1.185	0.056		0.087242	0.43	2.12	Biscayne
Ross et al. 2001	Rhizophora mangle	4	3		1.19	0.013		0.03327	0.44	1.24	Biscayne
Ross et al. 2001	Rhizophora mangle	4	3		1.32	0.044		0.076	0.6	1.59	Biscayne
Ross et al. 2001	Rhizophora mangle	4	3		2.78	0.413		0.368	1.1	2.094	Biscayne
Ross et al. 2001	Rhizophora mangle	4	3		2.56	0.063		0.142	0.65	1.59	Biscayne
Ross et al. 2001	Rhizophora mangle	4	3		2.57	0.075		0.164	0.64	1.64	Biscayne
Ross et al. 2001	Rhizophora mangle	4	3		2.08	0.065		0.093	0.76	1.66	Biscayne
Ross et al. 2001	Rhizophora mangle	4	3		3.26	0.434		0.52	1.18	3.28	Biscayne
Ross et al. 2001	Rhizophora mangle	4	3		3.5	0.078		0.31	0.6	2.47	Biscayne
Ross et al. 2001	Rhizophora mangle	4	3		3.22	0.224		0.305	1.3	2.75	Biscayne
Ross et al. 2001	Rhizophora mangle	4	3		3.83	0.209		0.586	0.9	3.12	Biscayne
Ross et al. 2001	Rhizophora mangle	4	3		4.62	0.24		1.167	0.8	3.62	Biscayne
Ross et al. 2001	Rhizophora mangle	4	3		4.48	0.14		0.596	0.5	2.2	Biscayne
Ross et al. 2001	Rhizophora mangle	4	3		4.28	0.173		0.643	0.45	2.96	Biscayne
Ross et al. 2001	Rhizophora mangle	4	3		4.65	0.191		0.746	0.6	3.14	Biscayne
Ross et al. 2001	Rhizophora mangle	4	3		5.57	1.021		4.2806	1.3	4.02	Biscayne
Ross et al. 2001	Rhizophora mangle	4	3		5.19	0.658		2.54137	1	3.45	Biscayne
Ross et al. 2001	Avicennia germinans	4	1		0.935	0.005918		0.016451	0.19	0.53	Biscayne
Ross et al. 2001	Avicennia germinans	4	1		0.694	0.005174		0.014512	0.28	0.35	Biscayne
Ross et al. 2001	Avicennia germinans	4	1		0.794	0.003533		0.010587	0.14	0.49	Biscayne
Ross et al. 2001	Avicennia germinans	4	1		0.7	0.004381		0.014418	0.13	0.61	Biscayne
Ross et al. 2001	Avicennia germinans	4	1		1.405	0.013117		0.044914	0.24	0.87	Biscayne
Ross et al. 2001	Avicennia germinans	4	1		1.51	0.019723		0.061273	0.2	0.81	Biscayne
Ross et al. 2001	Avicennia germinans	4	1		1.55	0.012981		0.044911	0.23	0.812	Biscayne
Ross et al. 2001	Avicennia germinans	4	1		1.48	0.025958		0.078351	0.37	1.041	Biscayne
Ross et al. 2001	Avicennia germinans	4	1		2.28	0.020554		0.126402	0.27	1.174	Biscayne
Ross et al. 2001	Avicennia germinans	4	1		2.44	0.037		0.15538	0.8	1.39	Biscayne
Ross et al. 2001	Avicennia germinans	4	1		2.45	0.116		0.2979	0.55	1.8	Biscayne
Ross et al. 2001	Avicennia germinans	4	1		2.53	0.064		0.326	0.6	1.89	Biscayne
Ross et al. 2001	Avicennia germinans	4	1		3.27	0.136		0.587	0.78	2.385	Biscayne
Ross et al. 2001	Avicennia germinans	4	1		3.57	0.4		1.443	1.8	3.7	Biscayne
Ross et al. 2001	Avicennia germinans	4	1		3.78	0.141		0.548	0.74	2.6	Biscayne
Ross et al. 2001	Avicennia germinans	4	1		3.07	0.12		0.471	0.45	2.48	Biscayne
Ross et al. 2001	Avicennia germinans	4	1		4.7	0.406		3.13281	0.7	5.18	Biscayne
Ross et al. 2001	Avicennia germinans	4	1		4.5	0.332		1.75134	0.97	4.48	Biscayne
Ross et al. 2001	Avicennia germinans	4	1		4.94	0.235		1.603	0.9	3.81	Biscayne
Ross et al. 2001	Avicennia germinans	4	1		5.22	0.446		2.54266	0.9	4.65	Biscayne
Ross et al. 2001	Avicennia germinans	4	1		5.52	1.133		7.35575	2.7	7.1	Biscayne

## Sheet: TableS3 A germinans
					27.3721
	Log10 Y variable	Log10 X variable	Group	Figure	n	R2	Slope	LowCI	UppCI	Interc	LowCI	UppCI	Group	Benin	Biscayne	Everglades	French Guiana	Guadeloupe	Louisiana	Fraction Not Different
	Mass (kg)	Height (m)	Benin		39	0.698	2.854	2.379	3.424	-0.4877	-0.9114	-0.064	Benin	1	0.546	0.893	-	0.001	0.001
	Mass (kg)	Height (m)	Biscayne		34	0.942	3.017	2.767	3.29	-1.7252	-1.8556	-1.5947	Biscayne	0.546	1	0.807	-	0.001	0.001
	Mass (kg)	Height (m)	Everglades		8	0.916	2.918	2.194	3.881	-1.4119	-2.219	-0.6048	Everglades	0.893	0.807	1	-	0.003	0.033
	Mass (kg)	Height (m)	Guadeloupe		21	0.779	5.456	4.362	6.826	-4.0506	-5.4348	-2.6664	Guadeloupe	0.001	0.001	0.003	-	1	0.036
	Mass (kg)	Height (m)	Louisiana		56	0.89	4.212	3.848	4.611	-0.7466	-0.8433	-0.65	Louisiana	0.001	0.001	0.033	-	0.036	1	3/10
	Mass (kg)	DBH (cm)	Benin		39	0.883	1.65	1.473	1.848	-0.1017	-0.3221	0.1187	Benin	1	0.34	0.115	0.46	0.001	-
	Mass (kg)	DBH (cm)	Biscayne		13	0.974	1.775	1.596	1.974	-0.5226	-0.5921	-0.4531	Biscayne	0.34	1	0.341	0.822	0.001	-
	Mass (kg)	DBH (cm)	Everglades		8	0.951	1.983	1.593	2.47	-0.4369	-0.855	-0.0189	Everglades	0.115	0.341	1	0.245	0.033	-
	Mass (kg)	DBH (cm)	French Guiana		57	0.891	1.744	1.595	1.907	-0.1568	-0.2589	-0.0547	French Guiana	0.46	0.822	0.245	1	0.001	-
	Mass (kg)	DBH (cm)	Guadeloupe		21	0.984	2.557	2.408	2.715	-1.0505	-1.2398	-0.8613	Guadeloupe	0.001	0.001	0.033	0.001	1	-	6/10
	Mass (kg)	Crown (m)	Benin		39	0.665	3.259	2.691	3.946	-0.346	-0.7657	0.0737	Benin	1	0.015	-	-	0.699	0.001
	Mass (kg)	Crown (m)	Biscayne		34	0.795	2.376	2.02	2.794	0.1253	-0.0326	0.2831	Biscayne	0.015	1	-	-	0.056	0.076
	Mass (kg)	Crown (m)	Guadeloupe		21	0.775	3.074	2.452	3.853	0.2773	-0.1474	0.702	Guadeloupe	0.699	0.056	-	-	1	0.002
	Mass (kg)	Crown (m)	Louisiana		56	0.956	2.035	1.923	2.154	-0.1733	-0.2553	-0.0912	Louisiana	0.001	0.076	-	-	0.002	1	3/6
	Height (m)	DBH (cm)	Benin		39	0.629	0.5781	0.4725	0.7072	0.1352	-0.003	0.2735	Benin	1	0.071	0.277	-	0.197	-
	Height (m)	DBH (cm)	Biscayne		13	0.936	0.4605	0.3899	0.5439	0.4375	0.409	0.466	Biscayne	0.071	1	0.011	-	0.909	-
	Height (m)	DBH (cm)	Everglades		8	0.941	0.6797	0.5343	0.8646	0.3341	0.1767	0.4915	Everglades	0.277	0.011	1	-	0.025	-
	Height (m)	DBH (cm)	Guadeloupe		21	0.746	0.4686	0.3688	0.5955	0.5498	0.4099	0.6898	Guadeloupe	0.197	0.909	0.025	-	1	-	4/6
	Leaves (kg)	Height (m)	Benin		39	0.615	2.032	1.655	2.495	-1.2	-1.541	-0.859	Benin	1	0.027	0.566	-	0.001	0.001
	Leaves (kg)	Height (m)	Biscayne		34	0.91	2.665	2.392	2.969	-2.214	-2.358	-2.071	Biscayne	0.027	1	0.15	-	0.006	0.001
	Leaves (kg)	Height (m)	Everglades		8	0.559	1.714	0.92	3.193	-1.58	-2.674	-0.486	Everglades	0.566	0.15	1	-	0.014	0.004
	Leaves (kg)	Height (m)	Guadeloupe		21	0.689	4.106	3.151	5.349	-4.005	-5.24	-2.77	Guadeloupe	0.001	0.006	0.014	-	1	0.406
	Leaves (kg)	Height (m)	Louisiana		16	0.898	4.677	3.897	5.613	-1.196	-1.396	-0.997	Louisiana	0.001	0.001	0.004	-	0.406	1	3/10
	Leaves (kg)	Mass (kg)	Benin		39	0.714	0.712	0.5964	0.8501	-0.853	-1.0869	-0.6192	Benin	1	0.021	0.426	-	0.61	0.001
	Leaves (kg)	Mass (kg)	Biscayne		34	0.979	0.8832	0.8385	0.9302	-0.6909	-0.7315	-0.6503	Biscayne	0.021	1	0.081	-	0.032	0.001
	Leaves (kg)	Mass (kg)	Everglades		8	0.748	0.5873	0.3626	0.9513	-0.7506	-1.2015	-0.2996	Everglades	0.426	0.081	1	-	0.273	0.006
	Leaves (kg)	Mass (kg)	Guadeloupe		21	0.917	0.7524	0.6555	0.8637	-0.9572	-1.1785	-0.7358	Guadeloupe	0.61	0.032	0.273	-	1	0.001
	Leaves (kg)	Mass (kg)	Louisiana		16	0.988	1.082	1.015	1.1534	-0.4356	-0.5387	-0.3325	Louisiana	0.001	0.001	0.006	-	0.001	1	4/10
	Leaves (kg)	DBH (cm)	Benin		39	0.641	1.175	0.963	1.432	-0.9255	-1.2015	-0.6494	Benin	1	0.029	0.978	-	0.002	-
	Leaves (kg)	DBH (cm)	Biscayne		13	0.89	1.604	1.289	1.997	-1.1668	-1.298	-1.0355	Biscayne	0.029	1	0.194	-	0.163	-
	Leaves (kg)	DBH (cm)	Everglades		8	0.715	1.165	0.699	1.942	-1.0072	-1.6041	-0.4103	Everglades	0.978	0.194	1	-	0.07	-
	Leaves (kg)	DBH (cm)	Guadeloupe		21	0.899	1.924	1.653	2.24	-1.7476	-2.1096	-1.3856	Guadeloupe	0.002	0.163	0.07	-	1	-	3/6
	Crown (m)	DBH (cm)	Benin		39	0.662	0.5063	0.4176	0.6137	0.07496	-0.04052	0.19044	Benin	1	0.039	-	-	0.004	-
	Crown (m)	DBH (cm)	Biscayne		13	0.531	0.8336	0.5368	1.2947	-0.3038	-0.44918	-0.15841	Biscayne	0.039	1	-	-	0.994	-
	Crown (m)	DBH (cm)	Guadeloupe		21	0.756	0.8319	0.6577	1.0521	-0.43196	-0.67531	-0.18862	Guadeloupe	0.004	0.994	-	-	1	-	1/3
	Crown (m)	Height (m)	Benin		39	0.622	0.8758	0.7146	1.0734	-0.04348	-0.18914	0.10217	Benin	1	0.004	-	-	0.002	0.001
	Crown (m)	Height (m)	Biscayne		34	0.718	1.2701	1.0504	1.5357	-0.77887	-0.90098	-0.65677	Biscayne	0.004	1	-	-	0.084	0.001
	Crown (m)	Height (m)	Guadeloupe		21	0.475	1.7751	1.262	2.4968	-1.40795	-2.10207	-0.71384	Guadeloupe	0.002	0.084	-	-	1	0.372
	Crown (m)	Height (m)	Louisiana		56	0.854	2.0698	1.865	2.2971	-0.28172	-0.33666	-0.22678	Louisiana	0.001	0.001	-	-	0.372	1	2/6
	Crown (m)	Leaves (kg)	Benin		39	0.382	0.431	0.3327	0.5585	0.4739	0.4093	0.5385	Benin	CS: 0.473	-	-	-	-	-
	Crown (m)	Leaves (kg)	Biscayne		34	0.828	0.4766	0.4108	0.553	0.2766	0.1855	0.3676	Biscayne	CS: 0.473	-	-	-	-	-
	Crown (m)	Leaves (kg)	Guadeloupe		21	0.722	0.4324	0.3365	0.5556	0.3236	0.2441	0.4032	Guadeloupe	CS: 0.473	-	-	-	-	-
	Crown (m)	Leaves (kg)	Louisiana		16	0.968	0.4836	0.4365	0.5359	0.2998	0.2012	0.3984	Louisiana	CS: 0.473	-	-	-	-	-	4/4

## Sheet: TableS4 L racemosa
					30.5319
	Log10 Y variable	Log10 X variable	Group	Figure	n	R2	Slope	LowCI	UppCI	Interc	LowCI	UppCI	Group	Bertioga	Biscayne	Everglades	French Guiana	Guadeloupe	Guaratiba	Fraction Not Different
	Mass (kg)	Height (m)	Bertioga		45	0.901	3.115	2.828	3.432	-1.467	-1.71	-1.223	Bertioga	1	0.001	0.032	-	0.002	0.01
	Mass (kg)	Height (m)	Biscayne		58	0.931	2.516	2.345	2.699	-1.38	-1.453	-1.306	Biscayne	0.001	1	0.557	-	0.001	0.001
	Mass (kg)	Height (m)	Everglades		10	0.973	2.621	2.291	2.999	-1.38	-1.656	-1.104	Everglades	0.032	0.557	1	-	0.001	0.001
	Mass (kg)	Height (m)	Guadeloupe		17	0.507	6.575	4.507	9.591	-5.682	-8.625	-2.74	Guadeloupe	0.002	0.001	0.001	-	1	0.01
	Mass (kg)	Height (m)	Guaratiba		33	0.897	3.793	3.374	4.264	-1.992	-2.357	-1.627	Guaratiba	0.01	0.001	0.001	-	0.01	1	1/10
	Mass (kg)	DBH (cm)	Bertioga		45	0.964	2.565	2.42	2.719	-1.0092	-1.1314	-0.8869	Bertioga	1	0.001	0.002	0.116	0.006	0.003
	Mass (kg)	DBH (cm)	Biscayne		14	0.963	2.026	1.795	2.286	-0.6408	-0.7381	-0.5436	Biscayne	0.001	1	0.636	0.014	0.172	0.044
	Mass (kg)	DBH (cm)	Everglades		10	0.977	1.952	1.727	2.205	-0.4509	-0.6122	-0.2896	Everglades	0.002	0.636	1	0.007	0.046	0.012
	Mass (kg)	DBH (cm)	French Guiana		37	0.973	2.406	2.274	2.546	-0.902	-0.9815	-0.8225	French Guiana	0.116	0.014	0.007	1	0.183	0.209
	Mass (kg)	DBH (cm)	Guadeloupe		17	0.972	2.241	2.044	2.456	-0.6855	-0.9276	-0.4434	Guadeloupe	0.006	0.172	0.046	0.183	1	0.571
	Mass (kg)	DBH (cm)	Guaratiba		33	0.986	2.304	2.207	2.404	-0.7407	-0.8226	-0.6587	Guaratiba	0.003	0.044	0.012	0.209	0.571	1	6/15
	Mass (kg)	Crown (m)	Bertioga		44	0.706	3.388	2.864	4.008	0.107	-0.1049	0.319	Bertioga	1	0.001	-	-	0.006	0.161
	Mass (kg)	Crown (m)	Biscayne		58	0.861	2.121	1.92	2.343	0.3727	0.2233	0.522	Biscayne	0.001	1	-	-	0.967	0.003
	Mass (kg)	Crown (m)	Guadeloupe		16	0.768	2.108	1.605	2.768	0.8582	0.5449	1.1716	Guadeloupe	0.006	0.967	-	-	1	0.058
	Mass (kg)	Crown (m)	Guaratiba		31	0.802	2.862	2.419	3.386	0.1959	0.0161	0.3758	Guaratiba	0.161	0.003	-	-	0.058	1	3/6
	Height (m)	DBH (cm)	Bertioga		45	0.839	0.8234	0.7281	0.9312	0.1468	0.0635	0.2301	Bertioga	1	0.001	0.244	-	0.001	0.001
	Height (m)	DBH (cm)	Biscayne		14	0.958	0.4854	0.4268	0.5521	0.4043	0.3795	0.4291	Biscayne	0.001	1	0.001	-	0.086	0.011
	Height (m)	DBH (cm)	Everglades		10	0.969	0.7446	0.646	0.8581	0.3544	0.2827	0.4261	Everglades	0.244	0.001	1	-	0.002	0.033
	Height (m)	DBH (cm)	Guadeloupe		17	0.497	0.3408	0.2328	0.4988	0.76	0.6037	0.9163	Guadeloupe	0.001	0.086	0.002	-	1	0.006
	Height (m)	DBH (cm)	Guaratiba		33	0.886	0.6073	0.5368	0.6872	0.3298	0.2671	0.3926	Guaratiba	0.001	0.011	0.033	-	0.006	1	2/10
	Leaves (kg)	Height (m)	Bertioga		45	0.744	2.502	2.143	2.922	-2.336	-2.652	-2.021	Bertioga	1	0.219	0.023	-	0.001	0.005
	Leaves (kg)	Height (m)	Biscayne		58	0.887	2.257	2.064	2.469	-1.946	-2.031	-1.861	Biscayne	0.219	1	0.048	-	0.001	0.001
	Leaves (kg)	Height (m)	Everglades		10	0.845	1.652	1.205	2.266	-1.659	-2.074	-1.244	Everglades	0.023	0.048	1	-	0.001	0.002
	Leaves (kg)	Height (m)	Guadeloupe		17	0.317	6.421	4.134	9.974	-7.051	-10.431	-3.67	Guadeloupe	0.001	0.001	0.001	-	1	0.013
	Leaves (kg)	Height (m)	Guaratiba		33	0.756	3.57	2.982	4.274	-3.305	-3.836	-2.774	Guaratiba	0.005	0.001	0.002	-	0.013	1	1/10
	Leaves (kg)	Mass (kg)	Bertioga		45	0.923	0.8033	0.7375	0.875	-1.1584	-1.2471	-1.0697	Bertioga	1	0.02	0.046	-	0.05	0.014
	Leaves (kg)	Mass (kg)	Biscayne		58	0.973	0.8972	0.8585	0.9377	-0.7081	-0.7559	-0.6602	Biscayne	0.02	1	0.01	-	0.355	0.372
	Leaves (kg)	Mass (kg)	Everglades		10	0.921	0.6304	0.5021	0.7915	-0.7893	-0.9471	-0.6315	Everglades	0.046	0.01	1	-	0.003	0.002
	Leaves (kg)	Mass (kg)	Guadeloupe		17	0.89	0.9766	0.8144	1.1711	-1.5011	-1.8493	-1.1528	Guadeloupe	0.05	0.355	0.003	-	1	0.701
	Leaves (kg)	Mass (kg)	Guaratiba		33	0.929	0.9411	0.8536	1.0377	-1.4301	-1.5467	-1.3135	Guaratiba	0.014	0.372	0.002	-	0.701	1	4/10
	Leaves (kg)	DBH (cm)	Bertioga		45	0.892	2.061	1.863	2.28	-1.969	-2.14	-1.798	Bertioga	1	0.733	0.005	-	0.626	0.531
	Leaves (kg)	DBH (cm)	Biscayne		14	0.946	2.001	1.73	2.314	-1.361	-1.476	-1.245	Biscayne	0.733	1	0.001	-	0.461	0.377
	Leaves (kg)	DBH (cm)	Everglades		10	0.889	1.23	0.941	1.609	-1.074	-1.301	-0.847	Everglades	0.005	0.001	1	-	0.002	0.001
	Leaves (kg)	DBH (cm)	Guadeloupe		17	0.851	2.188	1.772	2.703	-2.171	-2.717	-1.624	Guadeloupe	0.626	0.461	0.002	-	1	0.938
	Leaves (kg)	DBH (cm)	Guaratiba		33	0.891	2.168	1.922	2.446	-2.127	-2.346	-1.909	Guaratiba	0.531	0.377	0.001	-	0.938	1	6/10
	Crown (m)	DBH (cm)	Bertioga		44	0.696	0.7567	0.6377	0.8978	-0.3286	-0.4368	-0.2203	Bertioga	CS: 0.849	-	-	-	-	-
	Crown (m)	DBH (cm)	Biscayne		14	0.849	0.9714	0.7625	1.2376	-0.5117	-0.6063	-0.4172	Biscayne	CS: 0.849	-	-	-	-	-
	Crown (m)	DBH (cm)	Guadeloupe		16	0.675	1.0634	0.7713	1.4661	-0.7329	-1.1432	-0.3226	Guadeloupe	CS: 0.849	-	-	-	-	-
	Crown (m)	DBH (cm)	Guaratiba		31	0.747	0.8128	0.6722	0.9829	-0.3303	-0.4555	-0.2052	Guaratiba	CS: 0.849	-	-	-	-	-	4/4
	Crown (m)	Height (m)	Bertioga		44	0.472	0.9148	0.731	1.1448	-0.4595	-0.63	-0.2891	Bertioga	1	0.05	-	-	0.001	0.041
	Crown (m)	Height (m)	Biscayne		58	0.838	1.1863	1.0652	1.3212	-0.8263	-0.88	-0.7727	Biscayne	0.05	1	-	-	0.001	0.477
	Crown (m)	Height (m)	Guadeloupe		16	0.276	3.1122	1.9449	4.9802	-3.0819	-4.8363	-1.3275	Guadeloupe	0.001	0.001	-	-	1	0.002
	Crown (m)	Height (m)	Guaratiba		31	0.594	1.2909	1.0157	1.6405	-0.7419	-0.9954	-0.4884	Guaratiba	0.041	0.477	-	-	0.002	1	2/6
	Crown (m)	Leaves (kg)	Bertioga		44	0.787	0.3718	0.3221	0.4291	0.3946	0.3471	0.4421	Bertioga	1	0.001	-	-	0.106	0.966
	Crown (m)	Leaves (kg)	Biscayne		58	0.867	0.5255	0.4767	0.5794	0.1964	0.1113	0.2815	Biscayne	0.001	1	-	-	0.583	0.001
	Crown (m)	Leaves (kg)	Guadeloupe		16	0.721	0.4822	0.3578	0.6499	0.3258	0.2491	0.4025	Guadeloupe	0.106	0.583	-	-	1	0.116
	Crown (m)	Leaves (kg)	Guaratiba		31	0.889	0.3701	0.3262	0.4199	0.4624	0.4226	0.5022	Guaratiba	0.966	0.001	-	-	0.116	1	4/6

## Sheet: TableS5 R mangle
					25.3467
	Log10 Y variable	Log10 X variable	Group	Figure	n	R2	Slope	LowCI	UppCI	Interc	LowCI	UppCI	Group	Bertioga	Biscayne	Everglades	Guadeloupe	Guaratiba	Puerto Rico	Fraction Not Different
	Mass (kg)	Height (m)	Bertioga		33	0.847	3.271	2.837	3.773	-1.3609	-1.7365	-0.9854	Bertioga	1	0.001	0.003	0.011	0.706	0.632
	Mass (kg)	Height (m)	Biscayne		65	0.817	1.957	1.758	2.179	-1.0945	-1.1784	-1.0105	Biscayne	0.001	1	0.009	0.001	0.001	0.002
	Mass (kg)	Height (m)	Everglades		14	0.957	2.463	2.162	2.806	-0.9224	-1.143	-0.7017	Everglades	0.003	0.009	1	0.001	0.001	0.027
	Mass (kg)	Height (m)	Guadeloupe		17	0.733	4.925	3.72	6.521	-3.5355	-5.0749	-1.9961	Guadeloupe	0.011	0.001	0.001	1	0.01	0.074
	Mass (kg)	Height (m)	Guaratiba		32	0.948	3.381	3.105	3.682	-1.5816	-1.8299	-1.3332	Guaratiba	0.706	0.001	0.001	0.01	1	0.792
	Mass (kg)	Height (m)	Puerto Rico		10	0.884	3.507	2.667	4.612	-1.9964	-2.6647	-1.3281	Puerto Rico	0.632	0.002	0.027	0.074	0.792	1	4/15
	Mass (kg)	DBH (cm)	Bertioga		33	0.991	2.629	2.54	2.721	-0.8842	-0.9593	-0.8092	Bertioga	1	0.012	0.001	0.054	0.044	0.018
	Mass (kg)	DBH (cm)	Biscayne		14	0.906	2.018	1.666	2.444	-0.4026	-0.5248	-0.2803	Biscayne	0.012	1	0.336	0.16	0.033	0.283
	Mass (kg)	DBH (cm)	Everglades		14	0.96	1.819	1.605	2.063	-0.2368	-0.3823	-0.0912	Everglades	0.001	0.336	1	0.002	0.001	0.009
	Mass (kg)	DBH (cm)	Guadeloupe		17	0.958	2.348	2.097	2.63	-0.7486	-1.0479	-0.4492	Guadeloupe	0.054	0.16	0.002	1	0.295	0.556
	Mass (kg)	DBH (cm)	Guaratiba		32	0.99	2.494	2.401	2.59	-0.709	-0.7878	-0.6302	Guaratiba	0.044	0.033	0.001	0.295	1	0.066
	Mass (kg)	DBH (cm)	Puerto Rico		10	0.979	2.25	2.002	2.528	-0.4105	-0.514	-0.3071	Puerto Rico	0.018	0.283	0.009	0.556	0.066	1	7/15
	Mass (kg)	Crown (m)	Bertioga		31	0.825	3.333	2.844	3.905	-0.12693	-0.36618	0.11232	Bertioga	1	0.001	-	0.096	0.376	-
	Mass (kg)	Crown (m)	Biscayne		65	0.6	2.026	1.729	2.374	0.06705	-0.10421	0.2383	Biscayne	0.001	1	-	0.049	0.001	-
	Mass (kg)	Crown (m)	Guadeloupe		17	0.829	2.676	2.135	3.353	0.4082	0.06537	0.75103	Guadeloupe	0.096	0.049	-	1	0.015	-
	Mass (kg)	Crown (m)	Guaratiba		31	0.893	3.637	3.212	4.117	-0.01099	-0.19391	0.17193	Guaratiba	0.376	0.001	-	0.015	1	-	2/6
	Height (m)	DBH (cm)	Bertioga		33	0.841	0.8036	0.6948	0.9295	0.1457	0.0483	0.2431	Bertioga	1	0.005	0.371	0.002	0.329	0.11
	Height (m)	DBH (cm)	Biscayne		14	0.89	0.576	0.4685	0.7083	0.423	0.3853	0.4608	Biscayne	0.005	1	0.037	0.276	0.017	0.46
	Height (m)	DBH (cm)	Everglades		14	0.96	0.7387	0.6517	0.8374	0.2784	0.2194	0.3374	Everglades	0.371	0.037	1	0.01	0.985	0.303
	Height (m)	DBH (cm)	Guadeloupe		17	0.721	0.4768	0.358	0.6351	0.5659	0.4099	0.7218	Guadeloupe	0.002	0.276	0.01	1	0.003	0.124
	Height (m)	DBH (cm)	Guaratiba		32	0.941	0.7376	0.6737	0.8076	0.2581	0.2022	0.3139	Guaratiba	0.329	0.017	0.985	0.003	1	0.288
	Height (m)	DBH (cm)	Puerto Rico		10	0.897	0.6415	0.495	0.8313	0.4522	0.3858	0.5186	Puerto Rico	0.11	0.46	0.303	0.124	0.288	1	9/15
	Leaves (kg)	Height (m)	Bertioga		33	0.798	3.07	2.606	3.616	-2.537	-2.943	-2.132	Bertioga	1	0.003	0.001	0.421	0.435	0.922
	Leaves (kg)	Height (m)	Biscayne		65	0.837	2.217	2.003	2.454	-1.86	-1.95	-1.771	Biscayne	0.003	1	0.143	0.032	0.001	0.063
	Leaves (kg)	Height (m)	Everglades		14	0.894	1.88	1.534	2.303	-1.387	-1.651	-1.123	Everglades	0.001	0.143	1	0.006	0.001	0.012
	Leaves (kg)	Height (m)	Guadeloupe		17	0.403	3.642	2.409	5.507	-3.127	-4.83	-1.424	Guadeloupe	0.421	0.032	0.006	1	0.243	0.46
	Leaves (kg)	Height (m)	Guaratiba		32	0.908	2.854	2.55	3.194	-2.503	-2.781	-2.226	Guaratiba	0.435	0.001	0.001	0.243	1	0.691
	Leaves (kg)	Height (m)	Puerto Rico		10	0.846	3.028	2.211	4.146	-2.674	-3.34	-2.009	Puerto Rico	0.922	0.063	0.012	0.46	0.691	1	8/15
	Leaves (kg)	Mass (kg)	Bertioga		33	0.934	0.9383	0.8544	1.0305	-1.2606	-1.385	-1.1362	Bertioga	1	0.01	0.016	0.138	0.062	0.39
	Leaves (kg)	Mass (kg)	Biscayne		65	0.797	1.1326	1.0114	1.2684	-0.6209	-0.7507	-0.4911	Biscayne	0.01	1	0.001	0.01	0.001	0.011
	Leaves (kg)	Mass (kg)	Everglades		14	0.956	0.7633	0.6691	0.8707	-0.6834	-0.7859	-0.581	Everglades	0.016	0.001	1	0.837	0.152	0.198
	Leaves (kg)	Mass (kg)	Guadeloupe		17	0.67	0.7395	0.5417	1.0096	-0.5122	-0.9581	-0.0662	Guadeloupe	0.138	0.01	0.837	1	0.378	0.365
	Leaves (kg)	Mass (kg)	Guaratiba		32	0.969	0.8441	0.7904	0.9013	-1.1685	-1.2483	-1.0887	Guaratiba	0.062	0.001	0.152	0.378	1	0.795
	Leaves (kg)	Mass (kg)	Puerto Rico		10	0.957	0.8633	0.7296	1.0216	-0.9508	-1.0316	-0.8701	Puerto Rico	0.39	0.011	0.198	0.365	0.795	1	9/15
	Leaves (kg)	DBH (cm)	Bertioga		33	0.906	2.467	2.205	2.759	-2.0902	-2.3199	-1.8605	Bertioga	1	0.032	0.001	0.07	0.025	0.057
	Leaves (kg)	DBH (cm)	Biscayne		14	0.668	1.682	1.18	2.399	-1.0944	-1.289	-0.8997	Biscayne	0.032	1	0.304	0.9	0.231	0.451
	Leaves (kg)	DBH (cm)	Everglades		14	0.927	1.389	1.173	1.644	-0.8642	-1.0143	-0.714	Everglades	0.001	0.304	1	0.276	0.001	0.011
	Leaves (kg)	DBH (cm)	Guadeloupe		17	0.516	1.737	1.195	2.524	-1.0658	-1.8145	-0.317	Guadeloupe	0.07	0.9	0.276	1	0.288	0.565
	Leaves (kg)	DBH (cm)	Guaratiba		32	0.946	2.105	1.931	2.295	-1.7668	-1.9187	-1.615	Guaratiba	0.025	0.231	0.001	0.288	1	0.48
	Leaves (kg)	DBH (cm)	Puerto Rico		10	0.927	1.942	1.561	2.417	-1.3052	-1.4743	-1.1362	Puerto Rico	0.057	0.451	0.011	0.565	0.48	1	10/15
	Crown (m)	DBH (cm)	Bertioga		31	0.799	0.7794	0.6579	0.9234	-0.2183	-0.328	-0.1086	Bertioga	CS: 0.731	-	-	-	-	-
	Crown (m)	DBH (cm)	Biscayne		14	0.06	0.6782	0.3809	1.2078	-0.2578	-0.4033	-0.1122	Biscayne	CS: 0.731	-	-	-	-	-
	Crown (m)	DBH (cm)	Guadeloupe		17	0.735	0.8777	0.6636	1.1608	-0.4323	-0.7121	-0.1526	Guadeloupe	CS: 0.731	-	-	-	-	-
	Crown (m)	DBH (cm)	Guaratiba		31	0.897	0.6837	0.6053	0.7723	-0.1896	-0.2599	-0.1193	Guaratiba	CS: 0.731	-	-	-	-	-	4/4
	Crown (m)	Height (m)	Bertioga		31	0.505	0.9677	0.743	1.2604	-0.362	-0.5713	-0.1527	Bertioga	1	0.996	-	0.008	0.766	-
	Crown (m)	Height (m)	Biscayne		65	0.67	0.9661	0.8365	1.1158	-0.5733	-0.63	-0.5167	Biscayne	0.996	1	-	0.006	0.612	-
	Crown (m)	Height (m)	Guadeloupe		17	0.41	1.8407	1.2201	2.777	-1.4739	-2.33	-0.6179	Guadeloupe	0.008	0.006	-	1	0.003	-
	Crown (m)	Height (m)	Guaratiba		31	0.851	0.922	0.7967	1.067	-0.423	-0.54	-0.3059	Guaratiba	0.766	0.612	-	0.003	1	-	3/6
	Crown (m)	Leaves (kg)	Bertioga		31	0.855	0.3225	0.2792	0.3725	0.4406	0.4028	0.4784	Bertioga	1	0.001	-	0.003	0.949	-
	Crown (m)	Leaves (kg)	Biscayne		65	0.85	0.4358	0.3954	0.4804	0.2375	0.1675	0.3075	Biscayne	0.001	1	-	0.251	0.005	-
	Crown (m)	Leaves (kg)	Guadeloupe		17	0.812	0.5054	0.3989	0.6403	0.1063	-0.004	0.2165	Guadeloupe	0.003	0.251	-	1	0.004	-
	Crown (m)	Leaves (kg)	Guaratiba		31	0.843	0.3248	0.2795	0.3773	0.3843	0.3524	0.4162	Guaratiba	0.949	0.005	-	0.004	1	-	2/6
	Roots (kg)	DBH (cm)	Bertioga		33	0.942	3.214	2.942	3.511	-2.23	-2.465	-1.994	Bertioga	1	-	0.008	0.55	0.906	0.024
	Roots (kg)	DBH (cm)	Everglades		14	0.717	1.88	1.354	2.611	-1.051	-1.459	-0.644	Everglades	0.008	-	1	0.007	0.004	0.102
	Roots (kg)	DBH (cm)	Guadeloupe		17	0.945	3.061	2.69	3.482	-1.994	-2.44	-1.549	Guadeloupe	0.55	-	0.007	1	0.523	0.108
	Roots (kg)	DBH (cm)	Guaratiba		32	0.878	3.24	2.845	3.69	-2.147	-2.5	-1.794	Guaratiba	0.906	-	0.004	0.523	1	0.051
	Roots (kg)	DBH (cm)	Puerto Rico		10	0.939	2.561	2.096	3.129	-1.167	-1.37	-0.963	Puerto Rico	0.024	-	0.102	0.108	0.051	1	6/10
	Roots (kg)	Mass (kg)	Bertioga		33	0.966	1.222	1.143	1.308	-1.1487	-1.2649	-1.0326	Bertioga	CS: 1.229	-	-	-	-	-
	Roots (kg)	Mass (kg)	Everglades		14	0.833	1.033	0.801	1.332	-0.8065	-1.0799	-0.5332	Everglades	CS: 1.229	-	-	-	-	-
	Roots (kg)	Mass (kg)	Guadeloupe		17	0.962	1.303	1.171	1.451	-1.0186	-1.2851	-0.7522	Guadeloupe	CS: 1.229	-	-	-	-	-
	Roots (kg)	Mass (kg)	Guaratiba		32	0.922	1.299	1.171	1.441	-1.226	-1.4207	-1.0314	Guaratiba	CS: 1.229	-	-	-	-	-
	Roots (kg)	Mass (kg)	Puerto Rico		10	0.978	1.138	1.01	1.283	-0.6995	-0.7751	-0.6239	Puerto Rico	CS: 1.229	-	-	-	-	-	10/10
	Roots (kg)	Height (m)	Bertioga		33	0.814	3.999	3.418	4.68	-2.812	-3.319	-2.306	Bertioga	1	-	0.02	0.007	0.401	0.994
	Roots (kg)	Height (m)	Everglades		14	0.725	2.545	1.841	3.518	-1.76	-2.339	-1.18	Everglades	0.02	-	1	0.001	0.005	0.043
	Roots (kg)	Height (m)	Guadeloupe		17	0.774	6.419	4.957	8.313	-5.627	-7.471	-3.782	Guadeloupe	0.007	-	0.001	1	0.013	0.028
	Roots (kg)	Height (m)	Guaratiba		32	0.832	4.393	3.773	5.115	-3.281	-3.859	-2.703	Guaratiba	0.401	-	0.005	0.013	1	0.561
	Roots (kg)	Height (m)	Puerto Rico		10	0.831	3.992	2.872	5.549	-2.972	-3.892	-2.052	Puerto Rico	0.994	-	0.043	0.028	0.561	1	3/10
	Roots (kg)	Leaves (kg)	Bertioga		33	0.897	1.303	1.159	1.465	0.4936	0.363	0.6242	Bertioga	CS: 1.421	-	-	-	-	-
	Roots (kg)	Leaves (kg)	Everglades		14	0.746	1.354	0.991	1.849	0.1186	-0.1999	0.4372	Everglades	CS: 1.421	-	-	-	-	-
	Roots (kg)	Leaves (kg)	Guadeloupe		17	0.545	1.762	1.225	2.534	-0.1161	-0.7166	0.4844	Guadeloupe	CS: 1.421	-	-	-	-	-
	Roots (kg)	Leaves (kg)	Guaratiba		32	0.914	1.539	1.38	1.716	0.5725	0.4641	0.681	Guaratiba	CS: 1.421	-	-	-	-	-
	Roots (kg)	Leaves (kg)	Puerto Rico		10	0.895	1.318	1.015	1.712	0.554	0.3051	0.8029	Puerto Rico	CS: 1.421	-	-	-	-	-	10/10
	Roots (kg)	Crown (m)	Bertioga		31	0.814	3.968	3.372	4.67	-1.2517	-1.5449	-0.9585	Bertioga	CS: 4.171	-	-	-	-	-
	Roots (kg)	Crown (m)	Guadeloupe		17	0.719	3.487	2.616	4.649	-0.4866	-1.06	0.0867	Guadeloupe	CS: 4.171	-	-	-	-	-
	Roots (kg)	Crown (m)	Guaratiba		31	0.83	4.633	3.965	5.415	-1.1925	-1.4866	-0.8984	Guaratiba	CS: 4.171	-	-	-	-	-	3/3

## Sheet: TableS6 Slopes
		P value																								R2
Species	Relationship	Solar Radiation	Precipitation	Average Temp	Maximum Temp	Minimum Temp	Annual Mean Temperature	Mean Diurnal Range	Isothermality	Temperature Seasonality	Max Temperature of Warmest Month	Min Temperature of Coldest Month	Temperature Annual Range	Mean Temperature of Wettest Quarter	Mean Temperature of Driest Quarter	Mean Temperature of Warmest Quarter	Mean Temperature of Coldest Quarter	Annual Precipitation	Precipitation of Wettest Month	Precipitation of Driest Month	Precipitation Seasonality	Precipitation of Wettest Quarter	Precipitation of Driest Quarter	Precipitation of Warmest Quarter	Precipitation of Coldest Quarter	Solar Radiation	Precipitation	Average Temp	Maximum Temp	Minimum Temp	Annual Mean Temperature	Mean Diurnal Range	Isothermality	Temperature Seasonality	Max Temperature of Warmest Month	Min Temperature of Coldest Month	Temperature Annual Range	Mean Temperature of Wettest Quarter	Mean Temperature of Driest Quarter	Mean Temperature of Warmest Quarter	Mean Temperature of Coldest Quarter	Annual Precipitation	Precipitation of Wettest Month	Precipitation of Driest Month	Precipitation Seasonality	Precipitation of Wettest Quarter	Precipitation of Driest Quarter	Precipitation of Warmest Quarter	Precipitation of Coldest Quarter
A.germinans	Crown (m) vs DBH (cm)	-	-	-	-	-	-	-	-	-	-	-	-	-	-	-	-	-	-	-	-	-	-	-	-	-	-	-	-	-	-	-	-	-	-	-	-	-	-	-	-	-	-	-	-	-	-	-	-
L. racemosa	Crown (m) vs DBH (cm)	0.806984	0.100373	0.345097	0.183924	0.353778	0.227613	0.14234	0.471023	0.361511	0.536714	0.251722	0.306245	0.200036	0.294603	0.19465	0.282633	0.154417	0.00192876	0.0267793	0.000638071	0.0677119	0.0425304	0.365845	0.807448	0.0372552	0.809329	0.428898	0.665981	0.417603	0.596582	0.73558	0.279817	0.407668	0.214634	0.55992	0.481297	0.639943	0.497585	0.648589	0.514615	0.715011	0.996146	0.947159	0.998724	0.869161	0.916748	0.402153	0.0370762
R. mangle	Crown (m) vs DBH (cm)	0.627529	0.511044	0.0674527	0.787583	0.0361632	0.0980167	0.204558	0.0232708	0.0785549	0.808779	0.0824221	0.0718292	0.594314	0.0654095	0.782822	0.0836391	0.532297	0.561372	0.399135	0.524061	0.257625	0.355448	0.221142	0.910076	0.138735	0.239078	0.869645	0.045121	0.928981	0.813574	0.632729	0.954	0.849061	0.0365655	0.841949	0.861501	0.164581	0.873459	0.0471663	0.839717	0.218746	0.192394	0.361039	0.226518	0.551121	0.415448	0.60662	0.00808637
A.germinans	Crown (m) vs Height (m)	0.474774	0.123229	0.832494	0.357429	0.815756	0.957344	0.81081	0.751694	0.735265	0.355081	0.848305	0.741923	0.150137	0.936077	0.593691	0.851071	0.0288987	0.846694	0.590918	0.560515	0.515696	0.469512	0.875901	0.974427	0.275862	0.768727	0.0280584	0.412898	0.033946	0.0018195	0.0357928	0.0616558	0.0700845	0.415921	0.0230115	0.0666039	0.722267	0.0040862	0.165087	0.0221798	0.943038	0.0235028	0.167348	0.193147	0.234551	0.281418	0.0154006	0.000653985
L. racemosa	Crown (m) vs Height (m)	0.106473	0.0133866	0.859418	0.349945	0.889653	0.876657	0.849445	0.726593	0.759348	0.0489693	0.986054	0.85942	0.523466	0.892102	0.198432	0.960413	0.049789	0.641264	0.192557	0.156904	0.912292	0.131169	0.66855	0.747686	0.798391	0.973406	0.0197632	0.422572	0.0121765	0.0152135	0.0226667	0.0747516	0.0579133	0.904459	0.000194505	0.0197627	0.227084	0.0116419	0.642511	0.00156715	0.902901	0.128692	0.651964	0.71081	0.00769277	0.754868	0.109859	0.0636624
R. mangle	Crown (m) vs Height (m)	0.809379	0.0322329	0.454528	0.0354505	0.564204	0.350252	0.614609	0.679169	0.486	0.396017	0.434568	0.499902	0.868879	0.59137	0.244912	0.409512	0.0589832	0.316898	0.0492772	0.0296603	0.750028	0.0440139	0.676215	0.42161	0.0225845	0.827196	0.196607	0.816343	0.122169	0.288842	0.0946225	0.0649045	0.17308	0.245479	0.212503	0.163262	0.0106431	0.106834	0.40946	0.233583	0.746441	0.323633	0.773572	0.836179	0.0390542	0.789203	0.0661331	0.223245
A.germinans	Crown (m) vs Leaves (kg)	0.575501	0.15772	0.175855	0.132483	0.272122	0.187062	0.662643	0.280634	0.194075	0.990541	0.244413	0.253526	0.721541	0.408242	0.714534	0.189335	0.146415	0.669223	0.145105	0.21464	0.853661	0.100558	0.626404	0.291679	0.11565	0.539148	0.509251	0.584001	0.37513	0.491632	0.0719373	0.364884	0.480915	5.51943e-05	0.410113	0.398322	0.0486207	0.234687	0.0511424	0.488134	0.558735	0.0690904	0.561057	0.450753	0.0132686	0.647453	0.0887373	0.351916
L. racemosa	Crown (m) vs Leaves (kg)	0.673533	0.400814	0.027013	0.628085	0.00549076	0.0353826	0.127617	0.0145001	0.0383156	0.891736	0.0263306	0.024744	0.4566	0.0303716	0.66799	0.0305834	0.434195	0.412699	0.26492	0.376014	0.151212	0.228142	0.198154	NaN	0.106581	0.359024	0.946704	0.13832	0.989049	0.930487	0.761052	0.97121	0.924837	0.0117211	0.948032	0.951124	0.295284	0.940179	0.110231	0.939768	0.320135	0.344923	0.540342	0.389358	0.720441	0.595764	0.642958	0
R. mangle	Crown (m) vs Leaves (kg)	0.0396236	0.757882	0.737803	0.755984	0.957642	0.801408	0.631944	0.876044	0.967198	0.0351663	0.81513	0.989277	0.604233	0.730213	0.419168	0.894217	0.70035	0.355743	0.819101	0.205289	0.566734	0.961349	0.607093	0.565831	0.802827	0.0366083	0.0430257	0.037192	0.00110717	0.0245287	0.0860442	0.00950813	0.000663875	0.817286	0.0212326	7.09351e-05	0.0999731	0.0455924	0.225307	0.0069186	0.0564536	0.283381	0.0203241	0.464242	0.120692	0.00092178	0.098482	0.121218
A.germinans	Height (m) vs DBH (cm)	0.285802	0.127351	0.970292	0.223249	0.910379	0.830969	0.784152	0.740238	0.931695	0.0969274	0.914865	0.9784	0.877774	0.965884	0.121286	0.938782	0.173731	0.339989	0.271983	0.148655	0.870954	0.302468	0.837401	0.830051	0.35877	0.593647	0.0005445	0.438652	0.00496275	0.0177292	0.0290205	0.0422186	0.00288074	0.655248	0.00447757	0.000287828	0.00924374	0.000718115	0.605303	0.00231349	0.512661	0.299245	0.375299	0.554793	0.0103077	0.339597	0.0163984	0.0179235
L. racemosa	Height (m) vs DBH (cm)	0.00218992	0.419344	0.0534584	0.353541	0.233791	0.0608572	0.69473	0.440426	0.727596	0.341407	0.312101	0.712606	0.147335	0.289525	0.20426	0.289525	0.477514	0.684278	0.414886	0.674263	0.521276	0.493676	0.293652	0.493676	0.995625	0.337161	0.895941	0.41791	0.587076	0.881989	0.0931895	0.313123	0.074204	0.433745	0.473205	0.0825956	0.727038	0.504775	0.633202	0.504775	0.272992	0.0996807	0.342359	0.106104	0.229176	0.256364	0.498928	0.256364
R. mangle	Height (m) vs DBH (cm)	0.219023	0.615478	0.0581007	0.618562	0.00912322	0.0900545	0.861503	0.0658603	0.211535	0.715571	0.016226	0.232324	0.356778	0.0367185	0.653621	0.0367185	0.643998	0.549942	0.728211	0.705438	0.644062	0.76072	0.417768	0.76072	0.609925	0.147858	0.887174	0.145495	0.981837	0.828001	0.0191813	0.872617	0.621678	0.0808998	0.967811	0.589326	0.413734	0.927911	0.119978	0.927911	0.126738	0.202552	0.0738695	0.0867667	0.126692	0.0572549	0.338994	0.0572549
A.germinans	Leaves (kg) vs DBH (cm)	0.112229	0.533756	0.344222	0.420909	0.629292	0.344031	0.769012	0.932775	0.760725	0.309856	0.762735	0.847948	0.294415	0.739306	0.114896	0.739306	0.604748	0.996624	0.425915	0.272931	0.675505	0.529343	0.492253	0.529343	0.788137	0.217384	0.430045	0.335347	0.137424	0.430296	0.0533554	0.0045192	0.0572526	0.476298	0.0562946	0.0231197	0.49785	0.0679614	0.783409	0.0679614	0.156224	1.13982e-05	0.329574	0.52863	0.105297	0.221518	0.257807	0.221518
L. racemosa	Leaves (kg) vs DBH (cm)	0.158175	0.392833	0.0756016	0.358512	0.139715	0.0608676	0.813563	0.204967	0.411439	0.51255	0.132794	0.46799	0.571561	0.0971806	0.446872	0.0971806	0.459965	0.530511	0.409827	0.944752	0.444841	0.489692	0.192834	0.489692	0.538374	0.248343	0.704033	0.280654	0.570723	0.741396	0.0215967	0.464713	0.231917	0.154626	0.583421	0.186318	0.117901	0.6547	0.202613	0.6547	0.19241	0.142836	0.23331	0.00188399	0.204225	0.170439	0.482795	0.170439
R. mangle	Leaves (kg) vs DBH (cm)	0.739222	0.616915	0.966483	0.595501	0.530815	0.959464	0.345389	0.361335	0.191218	0.385117	0.299771	0.163621	0.250564	0.443798	0.378741	0.443798	0.581819	0.815591	0.583762	0.18461	0.663758	0.550588	0.853377	0.550588	0.0425542	0.0934554	0.000693132	0.104603	0.142641	0.00101391	0.293738	0.277895	0.485254	0.255375	0.342645	0.529221	0.402123	0.205056	0.261286	0.205056	0.112093	0.0211259	0.111011	0.495434	0.0714506	0.130297	0.0133204	0.130297
A.germinans	Leaves (kg) vs Height (m)	0.49361	0.868473	0.17664	0.904931	0.0176595	0.196223	0.767729	0.00172476	0.0228993	0.847318	0.00018479	0.0520305	0.982807	0.0069896	0.864036	0.0069896	0.906001	0.606016	0.980777	0.252101	0.842687	0.948455	0.543853	0.948455	0.167663	0.0107093	0.507996	0.00558556	0.882837	0.477678	0.0336573	0.974664	0.861342	0.0144495	0.994262	0.765668	0.000182346	0.936112	0.0114469	0.936112	0.00546026	0.0990418	0.000227956	0.400148	0.0153439	0.00163981	0.134429	0.00163981
L. racemosa	Leaves (kg) vs Height (m)	0.880304	0.934493	0.589104	0.950016	0.358097	0.555208	0.686354	0.232326	0.190656	0.790866	0.178877	0.223255	0.619387	0.229325	0.768027	0.229325	0.983974	0.816964	0.977436	0.355748	0.904731	0.975015	0.678026	0.975015	0.00886387	0.00264936	0.108068	0.00154192	0.281063	0.127506	0.0619675	0.426208	0.486111	0.0272267	0.504438	0.438644	0.0922135	0.430287	0.03357	0.430287	0.000158443	0.0208105	0.00031408	0.283376	0.00560916	0.00038513	0.0653783	0.00038513
R. mangle	Leaves (kg) vs Height (m)	0.0541201	0.251916	0.150701	0.182314	0.448095	0.12402	0.476644	0.634004	0.960157	0.147785	0.514007	0.993128	0.067476	0.433189	0.0554034	0.433189	0.305667	0.598149	0.213881	0.446755	0.355112	0.285642	0.190636	NaN	0.894689	0.559629	0.721309	0.66861	0.3046	0.767341	0.273901	0.133953	0.00158749	0.726271	0.236189	4.72298e-05	0.869601	0.321275	0.892263	0.321275	0.482098	0.161484	0.617983	0.30608	0.41588	0.510307	0.655071	0
A.germinans	Leaves (kg) vs Mass (kg)	0.244212	0.0639553	0.586852	0.0554757	0.619765	0.719267	0.0793234	0.433593	0.201638	0.115916	0.444888	0.124762	0.00905787	0.587541	0.00424767	0.614302	0.1415	0.325235	0.0177104	0.0260249	0.169649	0.052638	0.31088	0.345522	0.317536	0.617354	0.0800811	0.641558	0.0672375	0.0358801	0.577995	0.158991	0.368047	0.500378	0.15196	0.484083	0.848704	0.0797987	0.895489	0.0692798	0.455251	0.23889	0.790815	0.748603	0.411662	0.650144	0.251444	0.22202
L. racemosa	Leaves (kg) vs Mass (kg)	0.469352	0.887631	0.159616	0.928212	0.00952525	0.188161	0.781631	0.000735247	0.0253857	0.842515	0.00118106	0.0544408	0.921026	0.00816905	0.865057	0.00816905	0.918765	0.59967	0.946294	0.255787	0.861644	0.92129	0.56753	0.92129	0.185296	0.00780915	0.535936	0.00318236	0.921709	0.489938	0.0297094	0.985617	0.851797	0.0153776	0.980294	0.758888	0.00385219	0.929216	0.0112751	0.929216	0.0040762	0.102378	0.00178025	0.39544	0.0118549	0.00382641	0.120229	0.00382641
R. mangle	Leaves (kg) vs Mass (kg)	0.571411	0.730345	0.426864	0.728173	0.140214	0.521668	0.512773	0.231242	0.19974	0.651238	0.183116	0.0452153	0.955655	0.333236	0.796026	0.333236	0.705562	0.918988	0.620495	0.395881	0.714582	0.585616	0.953688	0.585616	0.183688	0.072714	0.328485	0.07389	0.739232	0.228801	0.23739	0.590988	0.640416	0.121635	0.6673	0.911614	0.00196646	0.444574	0.0416054	0.444574	0.0866937	0.00656288	0.144024	0.36496	0.0814635	0.171714	0.00214481	0.171714
A.germinans	Mass (kg) vs Crown (m)	0.242273	0.790585	0.107052	0.782417	0.00272219	0.161265	0.946441	0.101779	0.218231	0.863202	0.0353275	0.170134	0.485327	0.0987651	0.752597	0.0987651	0.825174	0.727082	0.89361	0.664315	0.82898	0.937524	0.576819	0.937524	0.574151	0.0438547	0.797356	0.0473423	0.994563	0.703477	0.00286856	0.8068	0.611163	0.0187137	0.930593	0.688678	0.264888	0.812224	0.061208	0.812224	0.0305643	0.0744843	0.0113188	0.112684	0.0292478	0.0039032	0.179082	0.0039032
L. racemosa	Mass (kg) vs Crown (m)	0.00829832	0.554923	0.0694646	0.482401	0.197607	0.0960565	0.848842	0.434554	0.69772	0.46314	0.294115	0.629706	0.240091	0.307432	0.288219	0.307432	0.617684	0.809648	0.549139	0.73325	0.663064	0.636335	0.409448	0.636335	0.983472	0.198094	0.865896	0.267909	0.643834	0.817114	0.0228489	0.319729	0.0913732	0.288218	0.498274	0.137117	0.577462	0.47965	0.506632	0.47965	0.146166	0.0362341	0.203276	0.0711555	0.113526	0.132252	0.348752	0.132252
R. mangle	Mass (kg) vs Crown (m)	0.0434872	0.42206	0.0590586	0.424037	0.0700058	0.100923	0.839847	0.346579	0.471377	0.466067	0.157652	0.422306	0.438793	0.199604	0.297133	0.199604	0.507948	0.659723	0.407653	0.876958	0.512541	0.51487	0.264016	0.51487	0.679836	0.166398	0.63108	0.165111	0.601237	0.529965	0.0114874	0.221168	0.1363	0.139349	0.429566	0.166237	0.155727	0.370661	0.263978	0.370661	0.116475	0.0533414	0.175986	0.00675898	0.114125	0.112945	0.296429	0.112945
A.germinans	Mass (kg) vs DBH (cm)	0.0921546	0.141331	0.291581	0.231475	0.771562	0.340187	0.50553	0.891226	0.488151	0.0966939	0.921517	0.347873	0.0036027	0.878917	0.0171078	0.878917	0.180406	0.453798	0.10368	0.105185	0.207468	0.138816	0.241659	0.138816	0.548599	0.45553	0.269189	0.331864	0.0235614	0.226361	0.117725	0.00527712	0.126958	0.538819	0.00274261	0.220127	0.903608	0.00654454	0.794263	0.00654454	0.396368	0.146565	0.524321	0.521281	0.360666	0.459712	0.320358	0.459712
L. racemosa	Mass (kg) vs DBH (cm)	0.937091	0.637503	0.507066	0.734336	0.0882379	0.557204	0.767118	0.127673	0.0155927	0.436952	0.0511149	6.85506e-05	0.380443	0.163322	0.328755	0.163322	0.64733	0.930306	0.475416	0.0428092	0.699093	0.483633	0.989951	0.483633	0.00176095	0.0608449	0.116931	0.0320488	0.557285	0.0927929	0.0245027	0.478889	0.803234	0.156877	0.654864	0.98651	0.195168	0.420988	0.235891	0.420988	0.0574582	0.0021619	0.134011	0.682175	0.0413757	0.129432	4.48839e-05	0.129432
R. mangle	Mass (kg) vs DBH (cm)	0.711008	0.663504	0.427303	0.780749	0.308963	0.488818	0.710029	0.380002	0.367409	0.875069	0.407537	0.496558	0.448286	0.37294	0.977569	0.37294	0.622846	0.296937	0.89175	0.509885	0.584287	0.807756	0.590243	0.807756	0.0380789	0.0521194	0.163002	0.0216769	0.25316	0.126595	0.0383444	0.195491	0.204883	0.00696913	0.176065	0.122436	0.149887	0.200717	0.000223662	0.200717	0.066101	0.26416	0.00522623	0.11548	0.0811371	0.016609	0.0786971	0.016609
A.germinans	Mass (kg) vs Height (m)	0.223251	0.703057	0.516322	0.575296	0.787164	0.526024	0.918086	0.872704	0.596666	0.428525	0.94492	0.741586	0.465021	0.946895	0.199485	0.946895	0.777081	0.787333	0.5614	0.206756	0.854466	0.672737	0.684381	NaN	0.60334	0.0881749	0.233944	0.180373	0.0452993	0.224653	0.00670986	0.0162042	0.162678	0.326584	0.00303376	0.0667779	0.286202	0.00282019	0.640824	0.00282019	0.049693	0.0452273	0.19237	0.629237	0.0211802	0.107101	0.0996155	0
L. racemosa	Mass (kg) vs Height (m)	0.207894	0.220853	0.550992	0.267784	0.785181	0.562533	0.448182	0.634886	0.239333	0.0957209	0.563148	0.117787	0.0321656	0.796991	0.0199964	0.796991	0.252608	0.649911	0.140728	0.0105418	0.309063	0.174678	0.390973	0.174678	0.360132	0.344304	0.0955995	0.292565	0.0207972	0.0904255	0.14995	0.0617652	0.322951	0.54089	0.0901548	0.496866	0.72208	0.0185453	0.778285	0.0185453	0.30842	0.0565867	0.456529	0.83714	0.253071	0.404428	0.187573	0.404428
R. mangle	Mass (kg) vs Height (m)	0.691484	0.921179	0.307281	0.92758	0.0300046	0.38033	0.906367	0.105087	0.0229791	0.657023	0.037971	0.00808491	0.828443	0.109235	0.551944	0.109235	0.928639	0.626845	0.701855	0.0849053	0.989262	0.722796	0.749485	0.722796	0.043559	0.0027663	0.254676	0.00233459	0.731061	0.195251	0.00390664	0.521479	0.763062	0.0542239	0.699517	0.856841	0.0131966	0.513235	0.0951659	0.513235	0.00226674	0.0646422	0.0405982	0.564868	5.12523e-05	0.0349621	0.0284285	0.0349621
[truncated: 24 more columns]

## Sheet: TableS7 Intercepts
		P value																								R2
Species	Relationship	Solar Radiation	Precipitation	Average Temp	Maximum Temp	Minimum Temp	Annual Mean Temperature	Mean Diurnal Range	Isothermality	Temperature Seasonality	Max Temperature of Warmest Month	Min Temperature of Coldest Month	Temperature Annual Range	Mean Temperature of Wettest Quarter	Mean Temperature of Driest Quarter	Mean Temperature of Warmest Quarter	Mean Temperature of Coldest Quarter	Annual Precipitation	Precipitation of Wettest Month	Precipitation of Driest Month	Precipitation Seasonality	Precipitation of Wettest Quarter	Precipitation of Driest Quarter	Precipitation of Warmest Quarter	Precipitation of Coldest Quarter	Solar Radiation	Precipitation	Average Temp	Maximum Temp	Minimum Temp	Annual Mean Temperature	Mean Diurnal Range	Isothermality	Temperature Seasonality	Max Temperature of Warmest Month	Min Temperature of Coldest Month	Temperature Annual Range	Mean Temperature of Wettest Quarter	Mean Temperature of Driest Quarter	Mean Temperature of Warmest Quarter	Mean Temperature of Coldest Quarter	Annual Precipitation	Precipitation of Wettest Month	Precipitation of Driest Month	Precipitation Seasonality	Precipitation of Wettest Quarter	Precipitation of Driest Quarter	Precipitation of Warmest Quarter	Precipitation of Coldest Quarter
A.germinans	Crown (m) vs DBH (cm)	-	-	-	-	-	-	-	-	-	-	-	-	-	-	-	-	-	-	-	-	-	-	-	-	-	-	-	-	-	-	-	-	-	-	-	-	-	-	-	-	-	-	-	-	-	-	-	-
L. racemosa	Crown (m) vs DBH (cm)	0.019951	0.355362	0.738832	0.904037	0.825999	0.913988	0.681527	0.69515	0.69272	0.00859668	0.896288	0.796173	0.767622	0.894539	0.164293	0.813544	0.293798	0.582778	0.839278	0.667185	0.81939	0.886078	0.542539	0.245728	0.960496	0.415558	0.0682087	0.00920881	0.0302763	0.00739814	0.101425	0.0929335	0.0944208	0.982881	0.0107561	0.0415455	0.0539995	0.0111221	0.698406	0.0347657	0.498721	0.174074	0.0258316	0.110766	0.0326198	0.0129782	0.20927	0.568926
R. mangle	Crown (m) vs DBH (cm)	0.627591	0.101083	0.367426	0.839183	0.282746	0.265977	0.0729811	0.368576	0.409033	0.453404	0.266669	0.329544	0.773621	0.112771	0.201085	0.325983	0.0800445	0.291445	0.333866	0.318084	0.206068	0.33068	0.00589886	0.572268	0.138689	0.808052	0.40015	0.025862	0.514453	0.538789	0.859364	0.398697	0.349242	0.298768	0.537774	0.449511	0.0512472	0.787175	0.638265	0.4543	0.846318	0.50205	0.443734	0.46501	0.630328	0.44799	0.988237	0.182955
A.germinans	Crown (m) vs Height (m)	0.047379	0.101997	0.740387	0.747408	0.691506	0.462239	0.399322	0.884774	0.829256	0.0556185	0.549678	0.698808	0.930777	0.472077	0.0271695	0.616182	0.253638	0.291677	0.0294228	0.0507863	0.61277	0.00519011	0.293816	0.329989	0.907487	0.806409	0.067399	0.0638029	0.0951684	0.289187	0.360815	0.013277	0.0291535	0.891856	0.20279	0.0907169	0.00479183	0.278702	0.946399	0.147317	0.557056	0.501721	0.94202	0.901007	0.149947	0.989647	0.498696	0.448914
L. racemosa	Crown (m) vs Height (m)	0.0448338	0.119225	0.723967	0.311051	0.777102	0.967069	0.818593	0.585584	0.640497	0.0216708	0.939313	0.779609	0.755494	0.976588	0.145769	0.858038	0.200569	0.468979	0.134831	0.0760972	0.963339	0.120639	0.75603	0.777659	0.912342	0.775764	0.0761943	0.47465	0.0496837	0.00108444	0.0329086	0.17174	0.129242	0.957128	0.00368288	0.048572	0.0597834	0.00054811	0.729711	0.0201532	0.63909	0.281983	0.748517	0.853596	0.00134403	0.773276	0.0595212	0.0494356
R. mangle	Crown (m) vs Height (m)	0.00822736	0.358503	0.456496	0.919148	0.5142	0.653083	0.98443	0.37702	0.406967	0.00578195	0.609855	0.496494	0.581425	0.802648	0.168776	0.535905	0.363545	0.732797	0.901377	0.671897	0.843324	0.948975	0.779472	0.430029	0.928885	0.280663	0.195081	0.00403778	0.15352	0.0761837	0.00014954	0.262898	0.235798	0.943613	0.0970536	0.165637	0.112313	0.0242207	0.520709	0.139401	0.275747	0.0447099	0.00601182	0.067951	0.0152194	0.00160686	0.0303059	0.216227
A.germinans	Crown (m) vs Leaves (kg)	0.233161	0.637884	0.00874736	0.520965	0.0292683	0.0379604	0.313891	0.0154076	0.00668491	0.477999	0.0397872	0.0233323	0.576102	0.135147	0.970456	0.019454	0.748141	0.500255	0.225671	0.384295	0.350672	0.191301	0.422714	0.455892	0.425078	0.0832074	0.925965	0.149034	0.837573	0.808143	0.326913	0.892789	0.937959	0.178888	0.802308	0.859653	0.115309	0.579067	0.000538513	0.875238	0.0396542	0.163017	0.4353	0.256132	0.288421	0.485127	0.222317	0.195549
L. racemosa	Crown (m) vs Leaves (kg)	0.0705637	0.299844	0.879605	0.829703	0.984564	0.956907	0.56078	0.864172	0.82888	0.0485928	0.967982	0.934664	0.738827	0.729191	0.154778	0.946534	0.230607	0.576522	0.805361	0.657858	0.737227	0.841378	0.379845	NaN	0.863852	0.490219	0.0144949	0.0290011	0.000238268	0.00185697	0.192914	0.0184492	0.0292819	0.905176	0.00102516	0.00426881	0.0682112	0.0733377	0.7144	0.00285861	0.591965	0.179333	0.0378844	0.117061	0.0690495	0.025161	0.384593	0
R. mangle	Crown (m) vs Leaves (kg)	0.0341937	0.623767	0.988427	0.931823	0.772242	0.560242	0.576762	0.828884	0.753715	0.00824367	0.577442	0.752146	0.607921	0.480518	0.48552	0.62455	0.563068	0.251817	0.95395	0.265631	0.418704	0.912592	0.380631	0.389765	0.820535	0.0900347	8.26138e-05	0.00286989	0.0323478	0.124503	0.114936	0.018172	0.0378958	0.928792	0.114551	0.0383864	0.0980527	0.177046	0.173425	0.0896483	0.122836	0.400512	0.00130869	0.383097	0.225701	0.00472026	0.259525	0.251124
A.germinans	Height (m) vs DBH (cm)	0.0047758	0.373514	0.518576	0.943202	0.589484	0.730576	0.854703	0.437569	0.470349	0.00430501	0.694633	0.576642	0.741972	0.895514	0.121157	0.60849	0.416501	0.598775	0.834897	0.607989	0.999001	0.894416	0.697811	0.391813	0.950291	0.266201	0.150609	0.00199128	0.107861	0.0454679	0.0130794	0.210063	0.18455	0.953582	0.0586727	0.115004	0.0416487	0.00674959	0.605553	0.0977583	0.227574	0.102853	0.0169102	0.0980175	6.15819e-07	0.00689243	0.0574336	0.249265
L. racemosa	Height (m) vs DBH (cm)	0.0379024	0.601632	0.0423898	0.545709	0.108412	0.0775011	0.897396	0.312415	0.543369	0.555892	0.188938	0.480816	0.278752	0.216256	0.394738	0.216256	0.658311	0.771924	0.628211	0.900117	0.693025	0.705633	0.430692	0.705633	0.925632	0.158697	0.917017	0.20638	0.79493	0.851004	0.0105276	0.472774	0.208512	0.197232	0.657822	0.269552	0.520199	0.614255	0.366342	0.614255	0.116751	0.0520186	0.138227	0.00997656	0.0942335	0.0866518	0.324111	0.0866518
R. mangle	Height (m) vs DBH (cm)	0.190331	0.645558	0.0536153	0.638824	0.00681892	0.0911196	0.904835	0.0919552	0.244236	0.722719	0.028724	0.240159	0.365333	0.0594565	0.637048	0.0594565	0.679321	0.609442	0.746857	0.742691	0.684569	0.787917	0.44514	0.787917	0.655564	0.125629	0.895644	0.130448	0.986409	0.826064	0.00905635	0.824545	0.571179	0.0768849	0.943377	0.577358	0.402803	0.884622	0.131734	0.884622	0.102835	0.152536	0.0640815	0.066208	0.0994965	0.0449793	0.307869	0.0449793
A.germinans	Leaves (kg) vs DBH (cm)	0.313614	0.791366	0.637058	0.65852	0.903217	0.648801	0.983837	0.747804	0.493278	0.493665	0.931053	0.660689	0.569398	0.920362	0.25631	0.920362	0.864526	0.683421	0.631478	0.17055	0.943955	0.743376	0.792327	0.743376	0.471126	0.0435282	0.131727	0.116609	0.00936692	0.123341	0.000261233	0.0636027	0.256767	0.256375	0.00475369	0.115132	0.185418	0.00634224	0.553075	0.00634224	0.0183531	0.100223	0.135808	0.687987	0.00314101	0.0658559	0.0431281	0.0658559
L. racemosa	Leaves (kg) vs DBH (cm)	0.0663521	0.381082	0.0027042	0.361278	0.0352159	0.00433183	0.739234	0.108581	0.341882	0.490511	0.0769525	0.410602	0.364971	0.0365355	0.416669	0.0365355	0.433651	0.431096	0.451176	0.910988	0.429568	0.514328	0.176234	0.514328	0.727077	0.259105	0.965868	0.27795	0.817121	0.953391	0.0425503	0.630684	0.297306	0.169856	0.700773	0.232639	0.274367	0.812771	0.227431	0.812771	0.213252	0.215348	0.199222	0.00489533	0.216607	0.153435	0.508644	0.153435
R. mangle	Leaves (kg) vs DBH (cm)	0.621921	0.577594	0.923054	0.495936	0.387626	0.938843	0.401651	0.160206	0.0294506	0.266506	0.185562	0.0495862	0.308845	0.291743	0.199587	0.291743	0.580022	0.939937	0.440014	0.0121167	0.683	0.461089	0.827903	0.461089	0.0909493	0.114465	0.00365659	0.166028	0.253074	0.00230892	0.240466	0.534942	0.836924	0.382014	0.493954	0.772677	0.332472	0.351843	0.47265	0.351843	0.113099	0.00222695	0.208089	0.908348	0.0633292	0.19155	0.0183822	0.19155
A.germinans	Leaves (kg) vs Height (m)	0.431259	0.861222	0.141612	0.893014	0.00727803	0.166649	0.783105	0.00157407	0.0320059	0.876988	0.000144472	0.0590568	0.913544	0.00595344	0.910658	0.00595344	0.89901	0.610926	0.985657	0.285837	0.844126	0.951307	0.538266	0.951307	0.215214	0.0119275	0.5673	0.00707713	0.93439	0.524203	0.0293055	0.976155	0.827977	0.00936345	0.99513	0.746243	0.00461788	0.942516	0.00493179	0.942516	0.00630452	0.0965029	0.000126899	0.358729	0.0150632	0.00146326	0.137913	0.00146326
L. racemosa	Leaves (kg) vs Height (m)	0.795243	0.847419	0.694249	0.735564	0.274244	0.703311	0.688217	0.0682792	0.0116461	0.469072	0.124378	0.0713489	0.616475	0.159185	0.34906	0.159185	0.865063	0.600692	0.646412	0.0321613	0.972019	0.692828	0.9002	0.692828	0.0260889	0.0144303	0.0588233	0.0437746	0.372554	0.0553219	0.0612176	0.722166	0.910692	0.185506	0.599325	0.714466	0.0936777	0.536664	0.290036	0.536664	0.011274	0.101836	0.0792252	0.827442	0.000483016	0.059383	0.00615655	0.059383
R. mangle	Leaves (kg) vs Height (m)	0.0777369	0.552531	0.0155379	0.519825	0.0556954	0.0443883	0.831886	0.199347	0.411767	0.565988	0.104541	0.396243	0.258509	0.118681	0.450284	0.118681	0.598564	0.640198	0.613474	0.969555	0.620435	0.673197	0.372566	NaN	0.850569	0.200229	0.969166	0.230568	0.891711	0.913194	0.0282624	0.641045	0.346018	0.188367	0.801847	0.364522	0.549809	0.776723	0.302188	0.776723	0.161151	0.129457	0.149402	0.000926923	0.14407	0.1068	0.393674	0
A.germinans	Leaves (kg) vs Mass (kg)	0.285908	0.0292145	0.549069	0.0579982	0.662959	0.717077	0.0508194	0.502604	0.25251	0.162356	0.467892	0.159649	0.000367952	0.611794	0.0211128	0.659645	0.0804377	0.19201	0.0122834	0.100394	0.0980257	0.0286656	0.293438	0.265863	0.274606	0.734435	0.0964786	0.634141	0.0522945	0.0364564	0.65579	0.119248	0.308525	0.422434	0.138296	0.426521	0.96884	0.0702289	0.77245	0.0533669	0.57533	0.380599	0.824625	0.531059	0.536005	0.73681	0.267436	0.29453
L. racemosa	Leaves (kg) vs Mass (kg)	0.305448	0.81106	0.0837852	0.826239	0.00055732	0.111242	0.830332	0.0089908	0.0728286	0.977264	0.0030083	0.0951023	0.782922	0.00856834	0.953532	0.00856834	0.85466	0.625444	0.951751	0.397693	0.817071	0.99736	0.497647	0.99736	0.336253	0.0221849	0.684658	0.0187416	0.988037	0.625253	0.0178638	0.924619	0.710806	0.000318905	0.963374	0.659218	0.0293556	0.926963	0.00133256	0.926963	0.0130872	0.0892084	0.00143668	0.243981	0.0207859	4.29918e-06	0.164831	4.29918e-06
R. mangle	Leaves (kg) vs Mass (kg)	0.136636	0.769282	0.0816654	0.731709	0.0375216	0.136968	0.939305	0.210345	0.373808	0.770697	0.106361	0.286891	0.429412	0.171612	0.61095	0.171612	0.818353	0.824427	0.830804	0.861848	0.839589	0.897529	0.566677	0.897529	0.745398	0.0532307	0.843338	0.07198	0.926365	0.744825	0.00368391	0.623555	0.392116	0.0525798	0.798591	0.508525	0.32557	0.686227	0.15136	0.686227	0.0329956	0.0308259	0.0286273	0.019086	0.0257316	0.0105004	0.187769	0.0105004
A.germinans	Mass (kg) vs Crown (m)	0.14986	0.656094	0.0456866	0.636987	0.0149903	0.0863059	0.929097	0.133066	0.300322	0.703662	0.0535311	0.273747	0.356346	0.0899895	0.593583	0.0899895	0.69614	0.664674	0.741102	0.811179	0.708393	0.792218	0.457192	0.792218	0.722737	0.118271	0.910714	0.131778	0.970244	0.834837	0.00502726	0.751574	0.489549	0.0878163	0.895803	0.527443	0.414291	0.828119	0.165175	0.828119	0.0923311	0.112444	0.067028	0.0356534	0.0850348	0.0431734	0.29464	0.0431734
L. racemosa	Mass (kg) vs Crown (m)	0.00942926	0.44491	0.031088	0.387164	0.177454	0.0439339	0.724527	0.369485	0.640904	0.390459	0.248629	0.626508	0.164353	0.234875	0.257915	0.234875	0.500521	0.666384	0.457762	0.763542	0.539007	0.532351	0.303574	0.532351	0.98123	0.308125	0.938791	0.375568	0.676581	0.914062	0.0758855	0.397549	0.12895	0.37154	0.564558	0.139496	0.698305	0.585416	0.55069	0.585416	0.249479	0.111299	0.294023	0.0559125	0.212515	0.218696	0.48501	0.218696
R. mangle	Mass (kg) vs Crown (m)	0.0128575	0.232694	0.00912441	0.203495	0.0486958	0.0193553	0.488527	0.175395	0.344721	0.259192	0.0866106	0.437132	0.306931	0.080952	0.189353	0.080952	0.283733	0.390491	0.244112	0.758323	0.297043	0.312756	0.106668	0.312756	0.820709	0.330466	0.848165	0.365678	0.662534	0.781717	0.126753	0.403407	0.222668	0.301446	0.560965	0.156765	0.254991	0.574108	0.384146	0.574108	0.276708	0.187916	0.317645	0.0264223	0.264062	0.249772	0.518312	0.249772
A.germinans	Mass (kg) vs DBH (cm)	0.0228021	0.136741	0.143904	0.180917	0.526804	0.184264	0.445066	0.854346	0.707829	0.0817191	0.802856	0.553816	0.00912596	0.637994	0.0104807	0.637994	0.177353	0.449379	0.103803	0.129243	0.213014	0.147254	0.180121	0.147254	0.763934	0.463202	0.451303	0.395657	0.107017	0.391045	0.151851	0.00948883	0.0389441	0.572293	0.0174768	0.0943174	0.848152	0.0606729	0.837598	0.0606729	0.40064	0.149224	0.524071	0.47612	0.35379	0.445879	0.396764	0.445879
L. racemosa	Mass (kg) vs DBH (cm)	0.920131	0.756856	0.472966	0.863555	0.0981229	0.497006	0.889523	0.0976583	0.00942424	0.534352	0.0391042	0.00100832	0.39449	0.126696	0.386034	0.126696	0.7685	0.818678	0.591757	0.0617708	0.824964	0.60278	0.866705	0.60278	0.00284048	0.02675	0.135397	0.0083204	0.5358	0.122198	0.0054443	0.536779	0.845761	0.103369	0.695347	0.948597	0.185086	0.480622	0.191108	0.480622	0.024208	0.0147571	0.078084	0.623397	0.0137422	0.0737029	0.00793863	0.0737029
R. mangle	Mass (kg) vs DBH (cm)	0.0248428	0.358694	0.156137	0.433506	0.333279	0.242809	0.867457	0.886009	0.813829	0.298851	0.667095	0.882006	0.0968747	0.644757	0.0854631	0.644757	0.446626	0.769863	0.298425	0.343465	0.481613	0.3992	0.356792	0.3992	0.754097	0.211579	0.431895	0.159045	0.232082	0.319084	0.0078488	0.00579742	0.0155654	0.262383	0.0509732	0.00621354	0.538435	0.0583343	0.563586	0.0583343	0.150897	0.023919	0.262777	0.223686	0.130548	0.181791	0.213064	0.181791
A.germinans	Mass (kg) vs Height (m)	0.0930736	0.481753	0.00533667	0.459611	0.0588852	0.0238967	0.746449	0.16934	0.384717	0.520239	0.0894828	0.406951	0.216768	0.0841144	0.435882	0.0841144	0.522139	0.546376	0.554108	0.952206	0.539031	0.604205	0.308166	NaN	0.822516	0.26858	0.989355	0.29202	0.885697	0.952778	0.0642881	0.689996	0.378573	0.230171	0.829042	0.351708	0.613452	0.838846	0.318229	0.838846	0.228352	0.205774	0.198819	0.00228423	0.212493	0.156653	0.478634	0
L. racemosa	Mass (kg) vs Height (m)	0.268482	0.117232	0.534203	0.112211	0.680398	0.46832	0.16544	0.854081	0.364847	0.0280617	0.638654	0.103419	0.0528509	0.963061	0.0162862	0.963061	0.121391	0.417976	0.0679517	0.00264508	0.16847	0.0753245	0.246398	0.0753245	0.291854	0.497904	0.10344	0.507447	0.0468499	0.13805	0.417838	0.00952366	0.206835	0.739452	0.0604425	0.524852	0.64949	0.000606678	0.799072	0.000606678	0.490199	0.169077	0.606611	0.917205	0.413382	0.587754	0.315137	0.587754
R. mangle	Mass (kg) vs Height (m)	0.332268	0.847548	0.124146	0.837534	0.00170823	0.188474	0.971939	0.0928326	0.0457277	0.929874	0.0135426	0.0197873	0.924302	0.0627443	0.930608	0.0627443	0.881376	0.608635	0.989792	0.255263	0.838486	0.955377	0.523719	0.955377	0.232929	0.0104016	0.485192	0.0118243	0.933274	0.385328	0.000350053	0.547119	0.672254	0.0021888	0.816158	0.779397	0.00255109	0.620688	0.00214316	0.620688	0.00628035	0.0714357	4.63116e-05	0.30559	0.0116849	0.000885492	0.10853	0.000885492
[truncated: 24 more columns]

## Sheet: Table S8 RMSE
Site	Level and Relationship	A. germinans	n	L. racemosa	n	R. mangle	n		Interspecific Mean	Intraspecific Mean
Everglades	Interspecific DBH	0.2203	8	1.1648	10	1.716	14		1.33823	1.34426
Everglades	Interspecific Height	0.337	8	1.2648	10	1.7163	14
Everglades	Interspecific Crown Diameter	NaN	8	NaN	10	NaN	14
Everglades	Intraspecific DBH	0.2206	8	1.3293	10	1.7478	14
Everglades	Intraspecific Height	0.5445	8	1.2488	10	1.675	14
Everglades	Intraspecific Crown Diameter	NaN	8	NaN	10	NaN	14
Guadeloupe	Interspecific DBH	1.9342	21	1.9267	17	1.3801	17
Guadeloupe	Interspecific Height	1.9491	21	2.1246	17	1.4979	17
Guadeloupe	Interspecific Crown Diameter	1.73	21	1.6608	17	1.2562	17
Guadeloupe	Intraspecific DBH	1.8765	21	1.9344	17	1.5102	17
Guadeloupe	Intraspecific Height	2.2316	21	1.9706	17	1.4176	17
Guadeloupe	Intraspecific Crown Diameter	1.6468	21	1.7192	17	1.2744	17
Puerto Rico	Interspecific DBH	NaN	0	NaN	0	0.8752	10
Puerto Rico	Interspecific Height	NaN	0	NaN	0	0.77	10
Puerto Rico	Interspecific Crown Diameter	NaN	0	NaN	0	NaN	10
Puerto Rico	Intraspecific DBH	NaN	0	NaN	0	0.8594	10
Puerto Rico	Intraspecific Height	NaN	0	NaN	0	0.7655	10
Puerto Rico	Intraspecific Crown Diameter	NaN	0	NaN	0	NaN	10
Biscayne	Interspecific DBH	1.7507	13	0.9428	14	1.9574	14
Biscayne	Interspecific Height	1.364	13	0.9842	14	1.5398	14
Biscayne	Interspecific Crown Diameter	1.716	13	0.8951	14	1.8925	14
Biscayne	Intraspecific DBH	1.5636	13	0.9002	14	1.9398	14
Biscayne	Intraspecific Height	1.1784	13	0.8611	14	1.5416	14
Biscayne	Intraspecific Crown Diameter	1.8385	13	0.9079	14	1.9207	14
French Guiana	Interspecific DBH	2.1632	57	0.7764	37	1.7155	4
French Guiana	Interspecific Height	NaN	57	NaN	37	NaN	4
French Guiana	Interspecific Crown Diameter	NaN	57	NaN	37	NaN	4
French Guiana	Intraspecific DBH	1.9806	57	0.8872	37	1.873	4
French Guiana	Intraspecific Height	NaN	57	NaN	37	NaN	4
French Guiana	Intraspecific Crown Diameter	NaN	57	NaN	37	NaN	4
Guaratiba	Interspecific DBH	NaN	0	1.3964	45	0.8699	33
Guaratiba	Interspecific Height	NaN	0	1.4419	45	1.0254	33
Guaratiba	Interspecific Crown Diameter	NaN	0	1.3008	45	0.7595	33
Guaratiba	Intraspecific DBH	NaN	0	1.4045	45	0.8399	33
Guaratiba	Intraspecific Height	NaN	0	1.3835	45	1.026	33
Guaratiba	Intraspecific Crown Diameter	NaN	0	1.3304	45	0.7664	33
Bertioga	Interspecific DBH	NaN	0	0.9019	33	1.0167	32
Bertioga	Interspecific Height	NaN	0	0.8663	33	0.9843	32
Bertioga	Interspecific Crown Diameter	NaN	0	0.8998	33	0.8712	32
Bertioga	Intraspecific DBH	NaN	0	1.0051	33	0.9874	32
Bertioga	Intraspecific Height	NaN	0	0.9402	33	0.9886	32
Bertioga	Intraspecific Crown Diameter	NaN	0	0.8379	33	0.8773	32
Benin	Interspecific DBH	2.0031	39	NaN	0	NaN	0
Benin	Interspecific Height	1.3067	39	NaN	0	NaN	0
Benin	Interspecific Crown Diameter	2.0166	39	NaN	0	NaN	0
Benin	Intraspecific DBH	1.9411	39	NaN	0	NaN	0
Benin	Intraspecific Height	1.5256	39	NaN	0	NaN	0
Benin	Intraspecific Crown Diameter	1.9287	39	NaN	0	NaN	0
